# Supplementary material for: Environmental and health values, beliefs, norms and compatibility on intention to adopt hydroponic farming among unemployed youth
Source: Sci Rep. 2024 Jan 18;14:1592. doi: 10.1038/s41598-024-52064-w (PMC10796339; doi:10.1038/s41598-024-52064-w)
Supplement: Supplementary file 3 — Supplementary Information 3. [file 41598_2024_52064_MOESM3_ESM.csv]

EmploymentStatus	Informedconsent	Gender	Age	Educationlevel	Location	Accesstofreshfruitsandvegetables	Consumptionoffreshfruitsandvegetables	Accesstohydroponicfarming	Trainingonhydroponicfarming	EN1	EN2	EN3	EN4	EM1	EM2	EM3	EM4	EM5	HV1	HV2	HV3	HV4	EW1	EW2	EW3	EW4	EW5	AC1	AC2	AC3	AC4	AC5	AC6	AR1	AR2	AR3	AR4	AR5	PN1	PN2	PN3	PN4	PN5	IT1	IT2	IT3	IT4	IT5	HC1
1	1	2	3	1	5	1	2	1	1	6	6	6	5	6	6	6	6	6	6	5	6	5	6	6	6	6	6	6	6	6	7	6	7	6	6	5	5	5	6	6	6	6	6	5	6	5	7	7	6
1	1	2	3	1	1	1	2	1	2	6	6	5	6	5	6	5	6	7	5	5	5	6	5	6	5	5	6	6	7	6	7	5	6	5	6	6	5	6	6	6	6	6	6	6	6	5	6	6	6
1	1	2	3	1	1	1	2	1	1	6	6	6	6	6	6	6	6	6	5	5	5	5	5	6	6	5	6	6	6	5	7	6	7	6	6	6	6	6	5	6	6	6	6	5	6	6	6	6	6
1	1	1	2	1	1	1	2	1	1	6	5	5	5	6	6	5	7	5	6	5	5	6	5	6	5	5	6	6	5	5	7	6	6	5	6	6	5	5	6	5	6	5	5	6	6	5	5	6	6
1	1	1	2	2	1	2	2	1	1	5	5	6	6	6	5	5	6	5	6	7	5	6	5	6	6	6	5	5	5	5	6	6	5	5	5	5	6	6	5	6	5	7	5	6	6	6	6	6	6
1	1	1	2	1	2	2	1	1	1	6	5	6	5	6	7	6	5	6	6	5	6	6	5	5	5	6	6	7	6	6	6	5	5	6	5	5	5	5	6	5	6	6	6	6	5	6	6	5	5
1	1	1	3	1	1	2	2	1	1	5	6	6	5	6	6	6	6	6	5	5	6	5	6	5	6	6	6	6	6	6	7	6	7	6	5	6	5	5	6	4	6	5	6	5	6	6	5	5	6
1	1	2	3	1	3	2	2	1	2	6	6	5	7	5	6	5	6	6	5	6	6	6	6	6	5	6	6	4	5	5	6	5	5	6	5	4	5	6	6	6	6	6	6	6	6	6	5	6	6
1	1	1	3	1	2	2	1	1	1	6	6	6	6	5	5	6	6	6	6	6	6	5	6	6	6	6	6	5	6	5	7	6	5	5	6	5	6	6	4	5	5	6	5	5	5	5	5	6	5
1	1	2	2	2	2	1	1	1	1	5	6	6	5	5	5	5	5	5	6	6	5	6	5	6	5	6	6	6	6	6	5	5	5	7	5	5	7	5	5	5	5	5	6	6	5	6	5	6	6
1	1	2	2	1	1	1	2	1	1	5	5	6	5	6	6	6	7	6	5	5	6	5	6	6	5	6	6	6	6	6	6	5	6	5	5	4	6	6	5	6	5	6	6	5	5	5	5	4	6
1	1	2	2	1	2	1	1	1	1	6	5	6	6	6	6	6	6	6	6	6	6	5	5	5	5	5	5	6	5	5	7	5	6	5	5	5	6	5	6	6	5	6	5	6	6	4	5	6	6
1	1	1	3	1	2	1	1	1	1	5	6	5	5	6	6	6	5	6	6	6	6	5	5	6	5	4	5	6	6	6	6	6	6	6	5	6	6	5	6	6	6	6	6	5	6	6	6	5	7
1	1	1	1	2	2	2	2	1	1	6	5	6	7	6	6	6	6	6	6	5	5	6	5	5	5	5	6	6	6	7	5	6	6	6	7	5	6	6	6	6	6	6	6	5	7	6	5	4	5
1	1	1	2	1	4	2	2	2	1	4	5	5	4	3	4	5	4	4	5	4	5	4	4	5	4	5	4	4	3	4	5	5	4	4	4	5	4	3	4	3	4	3	5	4	5	4	4	4	5
1	1	2	2	1	1	2	2	1	1	7	6	6	6	6	6	6	7	5	6	6	6	6	5	5	4	5	5	5	6	5	6	6	6	5	6	6	6	4	6	5	5	5	5	5	6	6	6	5	6
1	1	2	3	1	1	2	2	1	1	6	4	6	5	5	5	6	4	5	5	5	5	5	5	5	5	6	5	5	6	6	7	6	5	6	5	6	6	6	5	5	6	5	5	5	5	4	5	5	5
1	1	2	2	1	2	1	1	1	1	6	6	6	6	5	5	5	6	5	6	6	5	5	6	6	5	5	4	5	6	6	6	5	6	5	6	5	6	6	6	6	6	6	7	6	7	6	6	5	6
1	1	1	3	1	2	2	2	1	1	5	6	5	6	6	6	6	6	5	5	4	5	5	6	5	5	5	6	5	5	5	5	5	5	5	5	5	5	7	5	5	4	6	6	5	5	4	6	6	4
1	1	2	3	1	7	2	2	1	1	5	5	5	5	5	5	5	7	5	5	5	6	5	4	4	5	5	5	5	6	6	6	6	6	6	5	5	5	5	5	6	6	6	7	4	6	6	6	6	5
1	1	1	2	2	1	2	2	1	1	5	5	6	6	5	5	5	6	4	6	5	6	6	6	4	6	6	7	6	4	6	6	6	6	5	5	6	6	6	6	5	5	6	7	6	6	6	6	6	6
1	1	1	2	1	1	2	1	1	1	6	6	5	6	5	5	6	5	5	6	5	6	6	6	5	6	5	5	4	6	5	6	5	5	6	6	5	6	6	5	5	5	5	5	6	6	5	6	6	4
1	1	1	3	1	2	1	2	2	1	5	5	6	6	5	5	5	6	4	6	5	6	6	6	4	6	6	7	6	4	6	6	6	6	5	5	6	6	6	6	5	5	6	7	6	6	6	6	6	6
1	1	2	2	1	2	1	1	1	1	5	6	6	6	6	6	5	5	7	5	5	7	5	6	7	4	6	5	6	6	5	6	5	6	6	6	6	6	6	6	6	5	5	6	6	4	5	6	6	6
1	1	1	3	1	2	1	2	1	1	6	5	6	6	6	4	5	6	6	4	5	5	6	5	6	6	5	5	5	5	4	6	5	6	5	6	5	5	5	6	6	5	6	6	5	6	5	6	5	6
1	1	2	3	1	5	2	2	1	1	6	6	6	5	6	5	6	5	5	5	5	6	5	5	4	5	5	6	5	6	6	6	5	6	6	5	4	5	5	6	6	6	5	7	6	6	6	7	7	6
1	1	2	3	1	4	2	3	1	2	4	5	5	5	6	6	5	5	7	5	5	5	7	5	4	5	6	5	6	6	6	6	5	5	6	6	6	6	6	6	6	6	6	6	6	5	5	6	6	6
1	1	2	2	1	1	2	2	1	1	6	5	5	5	6	6	5	7	5	5	5	6	5	5	5	6	6	5	7	6	6	6	5	7	6	6	5	6	5	6	7	7	6	6	5	4	6	5	5	6
1	1	1	3	1	7	1	1	1	2	5	6	6	5	5	6	7	5	7	5	5	6	5	5	6	5	6	5	5	5	5	5	6	6	6	6	5	5	6	6	6	6	6	6	7	6	7	7	6	5
1	1	1	3	1	1	2	1	1	1	6	5	6	5	5	6	6	6	7	6	6	6	6	6	5	6	5	6	4	4	5	5	5	5	5	6	6	6	7	5	7	5	5	5	6	5	6	5	5	5
1	1	2	2	2	1	2	2	1	1	6	5	5	5	5	5	5	5	5	5	4	4	5	6	6	5	7	6	5	6	6	5	6	6	5	6	6	6	6	5	5	6	5	7	5	5	5	6	5	5
1	1	2	2	1	1	2	2	1	1	6	6	6	6	6	6	6	6	7	6	6	5	6	5	5	5	6	4	5	4	5	5	5	6	5	7	5	6	6	5	4	5	6	5	5	6	5	6	6	5
1	1	1	2	2	1	2	2	1	1	7	6	5	6	5	6	5	6	6	6	5	6	6	5	5	5	6	6	6	5	6	5	5	6	5	6	5	5	5	5	5	5	6	6	3	5	6	5	6	5
1	1	2	2	2	2	1	1	1	1	7	6	5	6	5	6	5	6	6	6	5	6	6	5	5	5	6	6	6	5	6	5	5	6	5	6	5	5	5	5	5	5	6	6	3	5	6	5	6	5
1	1	1	4	1	2	1	1	1	1	6	6	7	6	6	4	5	5	6	5	7	5	5	4	6	5	7	6	6	5	6	6	5	6	6	5	6	7	6	6	5	5	6	6	6	6	6	6	6	6
1	1	1	2	2	1	2	2	1	1	6	6	5	5	5	6	6	7	6	5	4	5	6	5	5	5	5	5	5	5	4	5	7	6	5	4	5	5	5	5	5	5	6	5	6	6	6	6	6	4
1	1	1	2	1	1	1	2	2	1	6	6	7	6	7	5	5	6	5	5	5	6	6	5	6	6	6	5	5	6	6	6	5	7	6	6	6	5	6	5	5	4	6	6	6	6	6	6	6	5
1	1	1	2	2	1	2	2	1	1	5	5	5	7	6	6	6	7	5	6	5	5	6	6	7	6	6	5	5	4	5	6	6	7	6	6	6	7	6	6	5	6	6	5	6	6	6	7	5	6
1	1	1	2	2	1	2	2	1	1	6	6	6	6	4	5	5	5	5	5	5	5	5	6	6	5	4	5	5	6	5	6	6	5	5	5	4	5	5	5	6	4	7	5	5	6	4	6	6	6
1	1	1	2	1	2	2	2	1	1	7	6	5	6	6	5	6	6	6	5	5	5	5	6	6	6	7	5	5	5	5	6	6	6	5	7	6	6	7	6	6	5	6	7	5	5	4	5	5	6
1	1	1	2	1	2	2	1	1	1	6	5	5	6	5	6	6	5	6	4	6	5	5	4	6	5	5	5	6	5	6	6	7	5	6	6	6	6	5	4	6	5	5	5	6	6	5	5	6	6
1	1	2	3	1	2	2	1	1	1	6	6	5	6	6	5	6	6	6	6	6	4	6	7	6	5	5	6	6	6	6	7	5	7	6	6	5	6	5	5	5	5	5	5	5	6	5	6	5	5
1	1	2	2	2	1	2	2	1	1	6	6	5	6	6	5	6	6	6	6	6	4	6	7	6	5	5	6	6	6	6	7	5	7	6	6	5	6	5	5	5	5	5	5	5	6	5	6	5	5
1	1	1	2	2	1	2	2	1	1	5	6	6	5	6	5	6	6	5	6	6	6	6	7	5	6	5	6	5	5	4	5	5	5	5	6	5	6	6	6	6	6	5	6	4	6	6	7	5	7
1	1	1	2	1	2	2	2	1	1	5	6	6	5	6	5	6	6	5	6	6	6	6	7	5	6	5	6	5	5	4	5	5	5	5	6	5	6	6	6	6	6	5	6	4	6	6	7	5	7
1	1	1	3	1	3	2	1	1	2	6	6	5	6	5	5	6	5	5	6	6	6	6	6	6	6	6	6	5	5	4	7	5	6	6	7	5	5	5	6	5	6	6	6	5	5	5	7	5	6
1	1	1	3	1	1	2	1	1	1	5	4	4	5	5	4	4	5	5	4	5	4	4	5	4	4	5	5	4	5	5	4	4	5	4	5	5	4	4	5	4	5	4	4	5	4	6	5	6	5
1	1	2	2	2	1	2	1	1	1	4	6	5	5	7	5	5	6	6	5	6	6	6	4	5	4	5	5	4	5	5	5	5	5	6	6	5	6	6	6	6	5	6	5	5	5	4	6	5	6
1	1	2	3	1	2	1	1	1	1	5	4	5	4	5	5	4	5	4	5	5	4	5	4	5	5	4	5	4	5	5	4	5	4	5	5	4	5	4	5	4	5	4	5	4	5	3	5	4	6
1	1	2	3	1	2	2	2	1	1	5	6	5	5	5	5	4	5	5	5	5	6	6	5	3	5	4	5	5	6	5	6	5	6	6	4	5	5	6	6	5	6	5	6	5	6	5	5	4	6
1	1	2	2	3	5	1	1	1	2	5	5	5	6	6	5	5	5	4	6	5	7	6	5	5	6	5	6	5	5	6	5	6	5	5	5	5	5	6	4	4	4	5	5	4	5	6	5	5	6
1	1	1	2	1	2	2	1	1	1	5	4	4	5	4	4	5	4	4	5	4	5	4	5	4	5	4	5	4	4	5	4	5	4	5	4	5	4	4	5	4	4	4	5	4	4	4	5	5	7
1	1	2	3	1	5	2	1	1	1	5	4	4	5	4	5	4	5	4	5	5	4	4	5	4	4	4	5	4	5	5	4	4	5	4	5	4	5	5	4	4	5	4	4	5	4	5	5	7	5
1	1	1	2	2	2	1	2	1	1	6	5	6	6	6	6	6	6	6	6	5	7	6	5	6	7	5	5	5	5	6	7	6	5	5	6	6	5	5	5	7	5	4	6	6	6	6	6	5	6
1	1	1	2	2	1	2	2	1	1	5	5	6	6	6	5	5	5	6	5	4	6	6	6	5	5	5	5	6	6	6	6	7	5	6	6	5	7	5	5	5	5	5	6	6	6	7	6	7	6
1	1	2	2	2	7	1	2	1	1	5	6	6	6	5	6	6	5	6	6	5	5	5	7	6	4	5	7	5	5	5	7	5	6	6	6	6	5	6	6	6	6	7	6	5	6	6	6	6	5
1	1	1	1	3	4	1	2	2	1	3	5	6	6	6	6	6	6	6	6	4	5	6	6	6	5	5	7	6	5	6	7	6	5	6	6	6	6	6	5	6	6	7	6	6	6	5	5	5	6
1	1	1	3	1	7	1	2	1	1	6	6	5	6	4	5	5	6	6	5	5	5	5	6	6	4	6	7	4	4	5	5	5	5	6	5	4	5	6	5	6	6	6	5	5	6	6	5	6	6
1	1	1	2	3	4	2	2	1	1	4	6	6	6	5	6	6	5	6	6	5	5	6	5	7	5	7	6	5	4	5	5	5	5	6	6	6	5	6	5	5	5	5	6	6	6	6	6	7	6
1	1	1	2	2	1	2	2	1	1	6	6	6	6	4	6	5	5	5	6	6	7	6	6	6	4	4	5	6	5	6	6	5	5	6	6	5	6	5	5	6	5	6	6	6	6	5	6	7	6
1	1	2	3	1	1	2	1	1	1	7	7	7	7	5	6	6	6	5	5	5	5	6	6	6	6	6	6	6	5	6	5	5	7	6	6	6	6	5	5	5	5	5	6	5	6	5	6	7	5
1	1	1	3	1	2	1	1	1	1	6	6	7	5	6	5	5	5	5	5	5	5	6	7	6	4	6	5	6	5	5	6	7	5	6	7	6	5	6	6	6	6	6	7	6	5	6	6	6	6
1	1	2	3	1	8	3	1	2	1	6	4	6	7	5	6	4	6	6	5	6	5	5	6	6	6	6	6	6	6	4	6	6	6	5	6	6	5	6	4	5	5	5	6	5	7	6	6	6	5
1	1	1	2	1	7	1	2	1	2	5	5	5	5	5	4	5	5	5	6	6	6	6	6	6	6	6	6	5	5	5	5	5	4	5	7	6	7	6	5	5	5	5	5	6	6	6	6	7	4
1	1	1	2	2	1	2	2	1	1	6	6	5	6	5	6	4	5	5	6	6	5	6	5	4	6	6	5	6	6	6	7	6	5	5	5	5	6	5	4	5	5	7	5	5	6	5	6	5	5
1	1	1	2	1	1	2	1	1	1	6	6	5	6	5	5	4	5	5	5	5	7	5	5	6	6	6	7	5	6	5	5	5	5	6	5	6	5	6	5	5	6	5	6	5	6	7	6	6	5
1	1	2	2	1	2	1	1	1	1	6	6	6	6	4	5	5	5	4	6	6	5	7	6	5	6	5	5	6	5	6	6	6	5	5	6	5	4	4	5	5	6	6	5	6	6	6	5	7	6
1	1	1	2	2	1	2	2	1	1	5	5	6	6	7	6	6	5	5	6	5	6	6	6	6	3	5	6	6	7	6	6	6	6	5	5	5	6	6	6	6	5	5	6	5	7	6	7	6	6
1	1	1	2	1	2	2	2	1	1	5	5	6	6	7	6	6	5	5	6	5	6	6	6	6	3	5	6	6	7	6	6	6	6	5	5	5	6	6	6	6	5	5	6	5	7	6	7	6	6
1	1	1	2	2	1	2	2	1	1	6	6	5	5	6	6	6	6	4	6	6	6	5	4	7	5	6	5	6	6	6	7	4	7	5	6	5	7	6	5	6	5	6	5	6	6	5	6	6	5
1	1	1	3	1	1	1	1	1	1	6	6	7	6	4	6	4	6	5	7	5	6	6	6	6	6	5	6	6	5	6	5	5	5	6	5	6	6	5	5	6	6	6	5	5	6	6	7	6	7
1	1	2	3	1	5	1	2	1	1	4	5	6	7	6	6	4	5	6	5	5	6	6	6	6	6	6	6	6	4	4	6	6	6	6	7	6	6	6	6	6	5	6	6	6	6	6	5	6	6
1	1	1	2	1	1	2	2	1	1	5	5	6	5	7	5	4	6	6	6	4	6	6	6	5	6	5	6	6	7	5	6	5	5	4	6	6	7	6	6	6	6	6	6	5	5	5	5	6	6
1	1	2	2	2	1	1	1	1	1	6	6	5	5	6	6	5	6	5	5	5	5	4	6	5	5	6	6	6	6	5	5	6	5	7	4	5	5	5	6	6	6	6	6	7	6	7	7	7	6
1	1	1	2	3	7	1	2	1	1	7	6	7	7	6	6	5	5	5	5	6	6	6	6	5	5	6	6	5	7	5	6	6	6	5	6	6	5	5	5	6	6	7	7	6	5	6	7	6	6
1	1	1	3	1	7	1	1	2	2	6	4	6	6	5	6	4	6	7	6	6	6	6	5	5	4	5	5	6	5	5	6	6	6	5	6	5	5	6	5	7	5	6	5	5	6	6	6	5	5
1	1	1	2	2	1	1	1	1	1	6	4	6	6	5	6	4	6	7	6	6	6	6	5	5	4	5	5	6	5	5	6	6	6	5	6	5	5	6	5	7	5	6	5	5	6	6	6	5	5
1	1	2	3	1	2	2	1	1	1	6	6	6	5	4	6	5	6	4	6	5	5	5	6	4	6	4	5	6	5	6	5	4	6	6	6	7	6	5	6	6	5	5	6	6	5	5	5	5	5
1	1	2	2	1	1	1	2	1	1	6	5	6	6	6	5	5	5	7	5	6	5	5	6	5	3	5	5	5	5	6	5	4	6	5	6	5	6	6	6	6	5	6	7	6	5	5	6	5	5
1	1	2	2	1	1	2	2	1	1	6	6	6	6	5	5	5	5	5	5	6	5	6	6	6	5	6	5	5	4	3	6	5	5	6	6	6	6	6	4	6	5	7	6	5	6	5	6	5	6
1	1	1	2	2	2	2	2	1	1	6	6	6	6	5	5	5	5	5	5	6	5	6	6	6	5	6	5	5	4	3	6	5	5	6	6	6	6	6	4	6	5	7	6	5	6	5	6	5	6
1	1	2	3	1	5	1	2	1	1	5	4	5	5	6	4	5	6	4	6	4	6	6	6	6	5	6	6	5	5	5	5	4	4	6	5	6	5	6	5	5	4	6	5	6	6	6	6	5	5
1	1	2	3	1	2	1	2	1	1	6	6	6	6	5	6	5	5	6	6	5	6	5	4	5	5	5	5	5	5	5	5	4	6	5	6	5	5	6	4	5	3	5	5	5	5	4	6	5	6
1	1	1	2	2	1	2	2	1	1	5	5	6	6	4	7	6	5	6	4	5	5	5	5	6	6	5	6	5	6	6	6	6	6	6	6	5	6	5	4	5	5	6	7	5	6	6	6	6	5
1	1	2	3	1	1	1	2	1	1	5	5	5	6	6	6	6	5	7	6	5	5	5	4	5	5	6	5	6	6	5	6	6	6	6	5	5	5	5	6	6	6	6	6	4	6	6	7	7	5
1	1	2	2	1	1	1	2	1	1	5	5	5	6	6	6	4	6	6	6	5	5	6	5	6	5	5	4	7	6	6	6	6	6	5	5	5	6	6	4	5	4	5	6	6	6	5	5	6	5
1	1	1	2	1	1	1	1	1	1	5	5	7	5	6	6	6	5	5	6	5	6	5	6	5	6	5	5	6	5	6	6	5	6	4	4	5	6	5	5	6	5	6	6	6	5	6	5	5	5
1	1	1	2	3	5	2	1	1	1	7	5	6	7	6	5	5	6	5	5	5	5	5	5	6	5	5	4	5	6	5	6	4	5	5	5	6	6	5	5	6	6	6	6	5	6	7	6	6	5
1	1	1	2	2	1	2	2	1	1	5	5	7	5	6	6	6	5	5	6	5	6	5	6	5	6	5	5	6	5	6	6	5	6	4	4	5	6	5	5	6	5	6	6	6	5	6	5	5	5
1	1	2	3	1	5	1	1	1	2	4	4	4	5	4	4	4	4	4	4	4	4	4	4	4	4	4	4	4	4	4	4	4	4	4	5	5	4	4	4	5	5	5	5	5	4	6	5	5	6
1	1	1	2	2	7	1	2	1	1	4	5	4	5	6	5	6	5	6	6	6	5	5	5	6	5	6	6	5	4	6	7	6	6	6	6	5	6	6	4	4	5	6	6	4	5	6	5	5	5
1	1	2	2	2	1	2	2	1	1	5	5	6	5	6	5	5	5	6	6	4	5	5	6	6	6	5	7	7	6	6	4	6	6	5	5	6	6	5	6	6	5	5	5	6	7	5	6	5	7
1	1	2	3	1	1	2	2	1	1	5	5	6	5	6	5	5	5	6	6	4	5	5	6	6	6	5	7	7	6	6	4	6	6	5	5	6	6	5	6	6	5	5	5	6	7	5	6	5	7
1	1	2	2	1	2	2	1	1	1	6	6	6	5	5	7	5	6	6	5	5	6	5	6	6	6	6	4	5	5	5	5	6	6	5	6	6	5	6	5	4	5	5	5	5	5	5	5	7	4
1	1	1	2	2	1	2	2	1	1	6	5	6	7	7	5	6	5	5	5	5	4	5	6	7	6	6	6	6	6	6	6	6	7	5	4	4	7	6	5	6	5	6	6	6	6	6	5	6	6
1	1	2	2	1	2	2	2	1	1	6	5	6	7	7	5	6	5	5	5	5	4	5	6	7	6	6	6	6	6	6	6	6	7	5	4	4	7	6	5	6	5	6	6	6	6	6	5	6	6
1	1	1	2	1	5	2	2	1	2	5	5	5	5	5	5	5	5	6	5	7	5	5	5	7	5	5	5	5	6	6	7	5	6	6	6	5	6	6	4	5	4	5	4	6	5	4	6	5	6
1	1	2	3	1	1	1	2	1	1	6	4	6	6	5	6	5	6	5	5	6	5	7	5	6	6	7	7	6	4	7	5	5	5	4	5	5	5	5	6	4	5	5	5	6	6	6	6	6	6
1	1	1	3	1	1	1	1	1	1	6	3	5	5	5	6	6	6	6	6	5	5	6	5	5	5	6	5	5	6	5	6	5	5	6	7	6	6	6	5	6	5	4	5	7	6	6	7	6	6
1	1	1	2	2	1	2	1	1	2	7	7	6	7	6	6	6	6	6	6	5	5	5	6	5	6	6	7	6	4	4	5	6	6	5	5	5	5	4	5	5	5	5	5	5	6	6	6	5	5
1	1	2	3	1	2	2	1	1	1	6	6	5	7	6	6	5	5	5	5	4	6	5	5	5	5	5	5	5	5	4	6	6	5	6	4	6	6	7	6	5	5	7	6	5	4	6	7	5	6
1	1	2	3	1	2	1	2	1	1	6	5	5	5	5	6	5	5	5	5	5	5	6	5	4	6	5	5	6	5	6	6	5	5	4	6	5	7	5	6	5	5	6	5	5	4	6	5	5	4
1	1	1	3	1	1	1	1	1	1	6	7	7	7	5	4	6	5	6	5	6	6	6	6	5	6	5	5	4	6	5	6	6	6	5	6	5	5	4	6	5	6	4	5	5	5	5	5	6	6
1	1	1	3	1	2	1	2	1	1	4	5	6	5	6	6	5	6	6	5	4	5	5	5	5	4	6	4	5	5	6	5	7	6	5	5	5	7	5	6	6	5	6	7	5	4	5	6	6	6
1	1	1	2	2	2	1	2	1	1	6	6	6	5	6	7	5	6	6	6	5	7	6	6	6	5	5	6	5	5	6	6	6	6	5	5	6	7	5	5	6	6	6	6	5	4	6	6	5	7
1	1	1	2	2	1	2	2	1	1	6	7	7	7	5	4	6	5	6	5	6	6	6	6	5	6	5	5	4	6	5	6	6	6	5	6	5	5	4	6	5	6	4	5	5	5	5	5	6	6
1	1	2	3	1	1	2	2	1	1	5	6	5	5	7	5	5	4	6	6	5	5	6	6	5	6	6	5	7	4	5	6	4	7	6	5	6	6	6	6	5	6	5	5	6	5	5	6	6	6
1	1	1	3	1	1	2	2	1	2	7	6	7	7	5	6	6	6	6	5	6	4	6	5	5	4	6	5	5	6	6	6	5	6	5	5	6	7	5	6	5	6	6	5	6	5	5	5	6	5
1	1	1	2	2	2	1	1	2	1	5	6	6	5	6	6	6	6	6	6	6	6	5	5	6	5	7	6	6	5	4	5	5	5	3	6	6	6	5	6	7	5	6	7	4	6	5	6	5	5
1	1	1	2	2	6	3	3	1	1	5	4	4	5	4	5	4	4	5	4	4	4	5	4	5	4	5	4	5	4	4	5	4	4	5	4	5	4	4	5	4	4	4	5	4	4	6	6	6	5
1	1	2	2	1	1	2	1	1	2	5	4	4	5	4	4	5	3	4	4	4	5	5	4	5	4	5	5	4	4	5	5	4	5	4	4	4	5	4	5	5	4	5	5	4	5	3	3	2	5
1	1	1	2	1	2	2	2	1	1	7	6	7	5	5	6	5	5	5	6	4	6	6	6	6	6	6	7	5	6	4	6	6	6	6	6	5	5	6	5	4	5	6	6	5	5	5	4	6	6
1	1	2	3	1	2	2	1	1	1	5	6	6	6	6	5	5	5	4	6	5	6	7	5	4	6	6	6	6	6	6	4	5	6	4	6	6	6	6	7	6	4	5	5	5	6	4	5	6	5
1	1	1	2	2	1	2	2	1	1	6	5	7	5	5	6	5	5	4	6	5	5	5	5	4	6	5	5	6	6	6	7	5	6	5	4	4	5	5	6	7	5	6	7	6	6	5	6	5	6
1	1	1	3	1	4	2	1	1	1	4	6	5	6	4	5	5	4	5	6	6	6	7	6	5	5	5	6	5	5	5	6	6	7	6	6	6	6	6	5	5	4	6	5	5	7	6	6	5	6
1	1	1	3	1	1	1	1	1	1	6	5	6	6	5	6	5	6	6	5	5	6	6	4	4	4	5	5	5	6	6	6	6	6	5	7	5	5	6	6	4	5	7	6	6	7	5	6	6	5
1	1	1	2	2	1	2	2	1	1	5	6	5	5	5	6	5	6	5	4	7	6	5	5	5	6	6	5	6	6	5	5	3	6	6	5	5	6	7	6	5	5	5	4	4	5	4	6	6	5
1	1	1	3	1	2	2	2	1	1	4	6	6	6	4	5	4	6	6	6	4	6	5	5	6	5	6	5	5	4	4	6	6	6	5	5	4	6	6	5	5	6	4	5	6	6	5	7	5	6
1	1	2	2	2	2	2	2	1	1	5	4	6	6	5	5	6	5	6	7	5	5	5	5	5	5	4	4	6	5	5	5	6	5	3	5	5	5	6	6	4	5	6	4	6	6	6	6	6	6
1	1	1	2	1	2	2	2	1	1	6	5	6	5	4	5	4	6	4	5	5	6	6	5	6	6	6	6	3	5	4	5	5	5	5	5	5	7	5	5	5	5	6	6	6	6	6	6	5	6
1	1	2	3	2	2	3	2	1	2	6	6	6	6	5	5	4	5	5	6	6	5	6	5	5	4	6	6	7	6	5	6	6	5	6	6	6	6	6	6	6	6	6	7	5	4	5	5	6	5
1	1	1	3	1	5	1	1	1	1	6	6	6	6	5	5	4	5	5	6	6	5	6	5	5	4	6	6	7	6	5	6	6	5	6	6	6	6	6	6	6	6	6	7	5	4	5	5	6	5
1	1	1	2	2	1	2	2	1	1	6	5	5	7	6	6	6	6	5	5	5	6	6	5	4	4	5	5	4	5	5	5	5	6	7	6	6	6	6	5	5	6	5	5	4	6	4	5	4	6
1	1	2	3	1	1	1	2	1	1	6	6	6	7	6	5	5	6	5	5	6	5	5	3	6	5	6	6	4	5	6	6	5	5	4	5	5	5	6	5	5	6	4	6	6	5	6	6	4	5
1	1	1	2	1	7	2	1	1	1	6	6	6	6	4	4	4	4	4	5	6	5	5	5	5	5	4	5	6	6	5	6	6	6	5	5	5	6	5	5	5	6	4	6	7	6	6	6	5	5
1	1	2	3	1	4	2	1	1	2	7	5	6	7	6	6	6	6	7	6	6	6	6	5	5	4	5	6	5	7	5	5	7	6	6	6	4	6	7	6	6	6	6	6	5	6	6	6	6	4
1	1	1	2	2	5	1	2	1	1	7	6	6	7	6	4	6	6	6	6	6	6	5	7	4	5	6	6	5	5	5	6	5	5	6	5	4	6	6	5	6	6	5	6	7	7	6	7	7	6
1	1	2	2	3	1	2	2	1	1	5	4	5	6	7	6	7	7	7	7	6	5	7	6	5	5	6	6	5	6	6	5	6	6	5	5	4	5	6	6	6	6	6	6	5	6	6	5	5	5
1	1	1	2	1	2	2	2	1	1	6	6	6	6	5	3	6	7	5	6	5	6	6	5	5	6	6	5	6	6	6	6	5	6	6	6	6	6	4	5	6	5	7	7	6	5	6	6	6	4
1	1	1	3	1	2	1	2	1	1	6	6	5	6	5	6	5	7	5	4	4	5	5	5	6	3	5	5	6	4	6	7	6	6	6	5	5	6	5	4	6	5	6	5	6	5	5	6	6	5
1	1	2	2	1	1	2	1	1	1	7	6	6	5	6	5	5	6	5	6	6	6	6	5	4	5	4	5	5	5	3	5	7	5	6	5	5	5	5	6	6	5	6	5	6	6	6	6	6	5
1	1	1	2	1	1	2	2	1	1	4	5	6	5	6	6	5	6	6	6	6	5	6	4	5	5	5	6	5	6	6	6	6	7	6	6	5	7	6	4	4	4	5	5	6	4	5	6	5	4
1	1	2	3	1	4	1	2	1	1	6	4	5	5	6	6	5	6	6	5	5	6	5	6	6	6	7	5	4	4	5	5	6	5	6	6	6	7	5	5	5	5	4	5	4	5	5	6	6	5
1	1	1	2	2	1	2	2	1	1	6	5	6	6	5	5	6	6	6	5	5	5	6	5	5	5	5	5	5	5	5	4	5	5	4	5	5	5	6	5	6	2	6	5	4	5	5	6	6	5
1	1	2	2	2	7	3	3	2	1	5	4	5	4	5	5	4	4	4	4	4	4	4	4	4	4	4	4	4	4	4	4	4	4	4	5	4	5	4	5	4	5	4	4	5	4	6	6	7	6
1	1	1	2	2	7	2	2	1	1	5	4	6	6	5	5	4	5	5	4	5	5	6	6	4	5	6	5	6	6	6	5	6	6	5	6	6	6	7	6	6	6	5	6	7	6	7	7	7	5
1	1	2	2	2	1	1	2	1	1	5	6	6	7	6	5	4	7	5	5	5	4	6	6	6	6	5	7	4	4	5	5	5	6	5	6	5	6	6	6	5	5	6	6	6	6	4	6	6	5
1	1	2	3	1	7	2	2	1	1	6	6	6	7	6	6	6	6	7	5	5	5	5	5	5	5	5	5	6	5	6	4	5	5	5	7	4	7	5	7	6	4	6	6	6	6	6	6	5	6
1	1	1	2	2	4	1	1	2	1	6	6	6	6	6	5	5	5	6	5	5	6	6	4	6	4	6	6	5	4	6	6	5	6	6	5	6	7	6	5	3	4	4	6	5	6	6	6	6	6
1	1	2	2	1	1	1	1	1	1	6	6	5	5	5	4	5	5	5	5	5	3	5	6	6	5	4	5	6	7	5	5	6	6	6	5	5	7	6	5	5	5	6	7	6	6	6	5	7	5
1	1	1	2	2	2	2	1	1	1	5	6	5	6	5	4	5	4	5	6	4	6	7	5	5	6	5	5	6	6	6	6	6	6	6	6	5	6	5	4	4	5	6	5	6	6	6	7	6	5
1	1	1	2	2	1	2	2	1	1	5	6	5	6	5	4	5	4	5	6	4	6	7	5	5	6	5	5	6	6	6	6	6	6	6	6	5	6	5	4	4	5	6	5	6	6	6	7	6	5
1	1	2	4	1	3	3	3	1	1	7	7	7	7	6	6	6	6	6	6	6	6	5	4	4	5	5	5	5	5	5	5	5	6	5	5	4	5	7	5	6	5	6	5	5	6	5	6	5	5
1	1	2	2	1	2	1	1	1	1	5	6	5	6	7	5	5	7	5	6	4	5	6	6	6	6	6	5	6	6	5	6	6	6	5	5	6	4	6	6	5	6	6	6	6	7	5	5	4	7
1	1	1	3	1	2	2	2	1	1	6	6	6	6	6	6	6	6	7	6	5	6	6	7	5	5	7	6	6	4	5	5	4	5	5	5	5	5	5	6	5	6	6	6	6	4	5	6	6	6
1	1	1	3	1	3	2	2	1	1	5	6	7	6	6	6	5	6	6	6	5	5	6	5	6	4	6	7	6	6	5	5	6	4	5	6	4	6	7	6	5	6	5	7	5	6	5	6	6	4
1	1	1	2	1	2	1	2	1	1	5	5	5	5	6	5	6	5	6	6	5	6	5	6	5	5	5	5	6	6	6	6	7	5	6	6	5	5	7	6	5	6	5	4	6	6	6	6	6	4
1	1	2	2	1	2	1	1	1	1	5	6	7	6	3	5	5	5	4	6	6	5	5	6	6	7	6	5	6	6	6	7	6	5	5	6	6	5	7	6	5	5	6	5	5	5	5	5	5	5
1	1	2	2	1	1	2	2	1	1	6	5	5	5	5	5	5	5	6	5	5	6	5	6	5	3	5	5	6	5	5	7	6	5	5	5	5	6	6	5	5	5	5	4	7	6	6	7	7	5
1	1	2	2	2	2	1	2	1	1	6	5	3	7	6	6	5	7	6	5	5	5	6	5	4	6	5	6	6	6	6	5	6	6	5	6	4	5	6	7	6	5	6	6	6	6	6	6	6	5
1	1	1	3	1	2	2	2	1	1	5	5	6	6	6	5	3	5	5	5	5	6	6	6	6	6	6	5	5	4	4	5	4	4	5	6	5	6	5	5	6	4	5	6	6	6	4	5	6	5
1	1	1	2	2	1	2	2	1	1	5	5	6	6	6	5	3	5	5	5	5	6	6	6	6	6	6	5	5	4	4	5	4	4	5	6	5	6	5	5	6	4	5	6	6	6	4	5	6	5
1	1	2	2	1	1	1	1	1	1	5	5	4	4	5	4	5	5	4	5	4	4	5	5	4	4	5	5	4	5	4	5	5	4	5	4	5	5	4	4	5	4	5	5	4	5	7	6	7	6
1	1	1	2	2	2	2	1	1	1	6	5	6	6	5	5	6	7	4	5	5	6	6	6	6	4	6	7	6	6	4	6	6	6	7	7	6	7	7	6	5	6	6	6	6	6	5	7	6	5
1	1	1	3	1	1	1	2	1	1	7	5	5	6	3	6	4	5	6	4	5	5	5	5	5	5	5	5	6	5	6	6	6	6	6	6	5	6	6	5	5	4	5	5	5	5	4	6	6	6
1	1	1	1	2	1	2	3	2	2	7	5	5	6	5	5	5	6	5	4	5	5	5	6	4	5	5	5	5	6	6	6	6	7	5	5	6	6	5	4	5	4	4	5	6	5	4	5	5	5
1	1	1	3	1	7	2	1	1	2	4	4	5	4	5	4	4	5	3	4	5	4	4	5	4	5	5	4	4	5	4	5	5	4	4	5	4	4	5	4	5	4	5	5	4	4	4	7	6	5
1	1	1	3	1	2	1	1	1	1	6	6	6	6	5	5	5	7	4	6	5	7	6	5	6	5	7	7	5	5	5	6	6	5	6	6	6	6	6	4	5	5	4	4	6	5	5	5	5	5
1	1	2	2	1	2	1	1	1	1	7	7	7	7	6	6	6	6	6	6	5	5	7	5	4	5	5	5	5	6	6	7	6	6	5	6	4	6	6	5	5	5	5	6	6	6	5	6	6	5
1	1	1	2	2	1	2	2	1	1	5	5	6	5	6	6	5	6	7	5	5	5	5	5	4	4	4	6	5	6	5	6	6	6	6	6	5	6	6	5	4	3	5	5	6	5	5	6	6	6
1	1	1	3	1	1	1	2	1	1	5	5	6	5	6	6	5	6	7	5	5	5	5	5	4	4	4	6	5	6	5	6	6	6	6	6	5	6	6	5	4	3	5	5	6	5	5	6	6	6
1	1	2	2	1	2	2	1	1	1	6	6	6	6	6	6	5	5	6	7	6	6	5	6	4	4	5	6	5	5	5	6	5	5	6	6	6	6	6	6	5	6	7	6	5	5	4	6	6	5
1	1	1	2	1	2	2	1	1	1	6	6	6	6	5	6	6	5	5	4	6	6	6	5	6	4	6	6	5	6	5	7	5	5	6	5	5	6	6	6	4	3	5	5	6	5	6	7	5	6
1	1	2	3	1	1	1	1	1	1	6	5	6	5	4	4	6	7	5	5	6	6	6	3	6	5	5	4	6	6	5	5	6	5	5	7	5	7	6	6	6	4	6	5	6	5	5	6	6	6
1	1	2	2	1	2	1	2	1	1	6	4	6	5	5	4	6	6	6	6	6	5	6	6	5	5	6	6	6	6	5	5	6	6	5	4	5	7	7	4	6	4	6	4	5	5	4	5	4	5
1	1	1	3	1	1	1	2	1	1	5	5	5	6	4	4	5	5	4	5	5	6	5	6	5	4	5	6	6	6	6	5	6	6	5	6	6	7	6	5	6	6	6	6	7	7	7	7	7	6
1	1	2	4	1	8	2	2	2	2	6	6	6	6	6	3	5	6	4	7	6	6	7	6	6	6	6	6	6	4	6	6	6	4	6	6	6	6	5	6	6	6	5	4	5	5	6	6	5	6
1	1	1	2	2	1	2	2	1	1	5	4	5	4	5	5	4	5	4	5	5	4	5	4	5	5	4	5	4	5	5	4	5	4	5	5	4	5	4	5	4	5	4	5	4	5	6	7	5	5
1	1	1	2	2	1	2	2	1	1	5	5	6	6	4	6	6	6	6	5	4	5	4	5	4	5	5	7	4	6	5	6	6	6	6	6	5	5	5	5	6	6	6	4	7	5	4	5	5	5
1	1	2	2	2	1	2	2	1	1	5	6	6	6	7	7	6	7	7	6	5	5	5	5	5	5	6	5	4	6	5	5	6	4	6	5	6	6	7	6	5	5	7	6	5	5	4	5	5	5
1	1	2	3	1	2	1	2	1	1	6	6	6	6	6	7	5	7	6	5	4	4	6	6	6	5	7	6	6	7	6	6	6	6	5	5	5	7	5	5	5	5	4	5	5	6	6	6	6	3
1	1	2	3	1	1	1	2	1	1	5	6	6	6	7	7	6	7	7	6	5	5	5	5	5	5	6	5	4	6	5	5	6	4	6	5	6	6	7	6	5	5	7	6	5	5	4	5	5	5
1	1	2	2	1	2	1	2	1	1	5	5	7	5	5	5	4	6	5	6	6	6	6	4	6	5	7	5	5	5	5	5	6	6	6	5	5	5	4	3	5	4	5	5	6	5	5	5	5	6
1	1	1	3	1	7	1	1	1	1	7	7	7	7	5	4	4	4	4	5	6	6	6	6	6	4	6	6	5	6	5	6	5	6	4	4	5	5	5	5	6	5	5	6	6	6	5	5	6	5
1	1	1	2	1	1	2	2	1	1	7	6	7	7	5	5	4	5	6	6	4	6	5	6	6	5	5	5	6	6	6	6	5	5	6	6	6	5	7	5	3	5	5	7	5	6	5	5	7	6
1	1	2	3	1	2	2	1	1	1	5	6	5	7	6	6	4	7	5	6	6	5	6	6	6	5	6	6	6	5	6	5	6	6	6	5	5	6	6	7	6	6	6	6	6	5	4	5	5	2
1	1	2	3	1	7	2	2	1	1	7	7	7	7	6	6	5	6	6	7	5	6	5	5	6	6	5	5	6	5	4	6	6	6	5	7	4	5	5	6	5	5	6	4	5	5	4	6	5	6
1	1	2	2	2	7	2	2	1	1	5	5	6	5	5	5	5	6	6	3	4	5	6	6	6	5	6	6	5	5	5	4	5	5	6	7	6	6	6	6	5	6	6	6	5	7	6	6	6	6
1	1	2	3	1	1	2	1	1	1	5	5	6	5	5	5	5	6	6	3	4	5	6	6	6	5	6	6	5	5	5	4	5	5	6	7	6	6	6	6	5	6	6	6	5	7	6	6	6	6
1	1	2	2	1	1	2	1	1	1	6	3	6	5	5	5	6	7	6	4	5	5	6	6	6	6	7	6	6	5	4	5	5	5	5	6	5	6	6	6	5	4	5	4	6	5	7	5	6	6
1	1	2	2	1	2	2	2	1	1	6	7	6	6	4	6	3	5	5	7	6	6	5	5	6	6	7	6	6	5	4	5	5	6	6	6	5	5	6	5	6	6	6	6	7	4	5	5	5	6
1	1	2	2	2	2	1	1	1	1	6	5	6	6	6	6	5	6	6	6	5	5	6	5	5	5	6	7	4	5	6	5	6	5	7	6	6	7	6	5	6	5	5	4	4	5	4	5	3	5
1	1	1	2	2	1	2	2	1	1	3	4	6	5	5	6	6	6	5	4	5	5	5	5	5	5	5	6	5	5	6	4	4	5	6	6	6	5	6	4	5	6	4	4	6	6	6	6	6	5
1	1	2	2	1	2	2	1	1	1	3	4	6	5	5	6	6	6	5	4	5	5	5	5	5	5	5	6	5	5	6	4	4	5	6	6	6	5	6	4	5	6	4	4	6	6	6	6	6	5
1	1	1	4	1	7	3	2	2	2	5	6	5	5	5	6	5	5	7	6	5	6	6	6	6	5	6	6	6	6	6	5	6	6	6	5	5	5	4	4	4	4	5	4	7	7	6	7	7	6
1	1	2	2	2	1	2	1	1	2	5	5	5	6	6	6	5	5	5	7	5	6	7	5	6	6	5	6	5	6	6	5	4	5	6	5	5	5	5	3	5	5	5	5	5	5	5	6	4	7
1	1	1	2	2	1	2	2	1	1	5	5	5	6	6	6	5	5	5	7	5	6	7	5	6	6	5	6	5	6	6	5	4	5	6	5	5	5	5	3	5	5	5	5	5	5	5	6	4	7
1	1	1	2	1	4	2	1	1	2	6	5	6	5	6	6	6	5	6	5	6	6	5	6	5	6	6	6	5	6	4	6	5	6	3	6	4	5	5	4	4	4	4	5	6	6	6	7	5	6
1	1	1	2	1	7	2	1	1	1	6	6	5	5	4	3	5	5	4	5	6	5	5	6	6	6	6	6	6	5	5	6	6	7	5	6	6	6	5	5	4	4	4	5	5	5	5	5	6	4
1	1	1	2	2	1	2	2	1	1	6	6	6	6	5	5	5	5	5	4	5	6	5	5	4	4	6	6	6	6	6	5	6	4	5	6	5	4	5	7	6	6	7	6	6	6	6	6	6	7
1	1	2	2	1	2	2	2	1	1	6	6	6	6	5	5	5	5	5	4	5	6	5	5	4	4	6	6	6	6	6	5	6	4	5	6	5	4	5	7	6	6	7	6	6	6	6	6	6	7
1	1	1	3	1	5	1	1	1	2	6	6	6	6	6	5	4	4	6	6	5	6	6	6	6	5	7	5	5	6	5	5	6	5	6	6	6	6	6	6	5	5	6	5	5	7	5	4	6	7
1	1	1	1	2	8	3	3	1	2	6	6	6	6	6	5	4	4	6	6	5	6	6	6	6	5	7	5	5	6	5	5	6	5	6	6	6	6	6	6	5	5	6	5	5	7	5	4	6	7
1	1	2	3	1	2	1	1	1	1	5	4	5	4	4	4	5	4	5	4	4	4	5	5	4	4	5	4	5	5	4	5	4	5	4	4	5	4	5	4	4	4	5	5	5	4	7	7	7	4
1	1	1	2	2	1	2	2	1	1	6	6	6	7	4	6	5	5	6	5	6	5	5	6	6	6	7	7	6	6	6	6	6	7	5	5	4	5	7	5	6	6	7	4	4	5	6	7	6	6
1	1	1	4	1	1	3	2	1	2	6	6	6	7	4	6	5	5	6	5	6	5	5	6	6	6	7	7	6	6	6	6	6	7	5	5	4	5	7	5	6	6	7	4	4	5	6	7	6	6
1	1	2	3	1	7	2	2	1	1	7	7	6	7	6	6	6	5	5	5	5	5	5	6	6	6	4	6	6	6	6	7	6	7	6	5	5	5	6	5	6	4	4	5	5	6	6	5	5	7
1	1	2	2	1	1	2	1	1	1	5	5	6	6	5	5	6	7	6	5	6	5	5	5	6	4	5	5	6	4	5	4	6	6	6	5	4	5	5	6	6	5	7	6	6	6	4	6	7	7
1	1	1	3	1	7	1	1	1	1	5	6	6	6	4	5	5	6	7	6	6	5	5	5	5	5	5	6	6	6	6	5	6	6	6	5	5	6	6	4	6	5	6	4	4	7	5	5	5	5
1	1	2	3	1	1	2	2	1	1	3	4	4	3	5	4	5	4	5	4	4	5	4	5	4	4	5	5	4	5	4	5	4	4	5	5	4	4	5	4	5	4	5	4	5	5	6	5	6	7
1	1	1	3	1	7	2	1	1	1	5	6	6	6	7	6	7	7	7	6	5	5	6	4	4	4	4	4	5	4	5	5	5	5	6	7	5	5	7	6	6	6	5	6	6	6	6	5	6	6
1	1	1	2	1	2	2	2	1	1	7	6	7	7	6	5	6	6	5	6	4	6	7	4	5	4	5	5	6	5	6	6	5	5	6	5	6	7	7	6	7	5	6	5	6	6	4	5	5	6
1	1	1	2	2	2	2	2	1	1	4	6	5	5	5	4	4	5	6	5	6	3	5	5	5	5	6	7	6	6	5	5	5	5	6	5	6	7	5	6	5	6	6	6	6	5	6	4	4	5
1	1	1	2	2	2	2	1	1	1	6	6	6	7	6	6	5	6	6	5	5	5	6	4	6	5	7	6	7	7	6	6	7	5	5	4	5	5	6	6	5	5	6	4	5	5	5	6	6	6
1	1	2	3	1	4	1	2	1	2	6	5	5	6	5	6	4	7	6	5	5	5	7	5	6	5	5	6	4	4	5	6	4	6	6	6	6	6	6	4	4	4	5	5	5	6	5	5	6	5
1	1	2	2	2	5	1	1	1	1	6	5	5	6	5	6	4	7	6	5	5	5	7	5	6	5	5	6	4	4	5	6	4	6	6	6	6	6	6	4	4	4	5	5	5	6	5	5	6	5
1	1	2	3	1	3	1	2	1	2	5	5	5	5	5	5	4	4	6	7	6	7	7	5	6	5	5	6	5	5	6	6	4	5	6	5	6	6	6	6	5	4	7	5	4	6	6	6	5	6
1	1	1	2	2	2	2	1	2	2	5	5	5	5	5	5	4	4	6	7	6	7	7	5	6	5	5	6	5	5	6	6	4	5	6	5	6	6	6	6	5	4	7	5	4	6	6	6	5	6
1	1	1	3	1	1	1	1	1	1	5	5	6	5	4	3	6	6	4	6	5	6	6	7	6	6	5	4	7	6	5	5	5	7	4	6	6	5	5	6	7	7	6	6	6	5	6	6	6	6
1	1	1	3	1	5	1	2	1	1	6	6	6	6	6	7	6	6	6	6	7	6	6	4	4	4	4	3	5	6	6	6	6	5	5	5	5	5	6	6	6	5	6	6	6	7	6	6	6	5
1	1	2	2	2	2	1	2	1	1	6	6	6	6	6	7	6	6	6	6	7	6	6	4	4	4	4	3	5	6	6	6	6	5	5	5	5	5	6	6	6	5	6	6	6	7	6	6	6	5
1	1	1	2	2	1	2	2	1	1	5	5	5	4	5	4	5	4	4	4	5	4	3	4	4	5	4	3	4	4	5	4	4	3	4	4	5	5	5	5	5	5	5	4	4	5	4	6	6	6
1	1	2	2	1	5	2	2	1	2	7	7	6	7	4	3	4	5	6	6	6	7	6	4	5	4	5	5	5	5	5	5	5	5	4	6	6	7	5	5	5	5	5	5	5	5	5	5	5	5
1	1	1	3	1	3	1	1	1	2	6	4	6	5	6	5	6	6	6	6	6	6	6	4	5	3	5	3	5	5	6	5	5	5	6	4	5	7	6	4	5	5	5	5	6	5	6	6	7	6
1	1	1	3	1	1	2	2	1	1	4	6	4	6	7	5	5	6	6	6	5	6	5	6	5	3	6	7	6	5	7	7	6	6	7	6	6	6	5	6	7	6	6	5	5	6	5	5	7	6
1	1	1	1	2	2	1	1	1	2	7	7	7	7	6	6	5	5	5	5	5	6	5	6	6	5	7	5	6	5	6	6	5	5	5	5	5	5	5	7	7	6	7	7	6	7	7	7	7	7
1	1	2	2	3	3	2	2	1	1	4	4	5	4	5	4	4	5	5	4	5	5	4	4	5	4	4	5	4	4	5	5	4	5	4	5	4	5	5	4	4	4	5	5	4	5	5	5	5	5
1	1	1	3	1	2	2	2	1	1	6	5	5	6	6	5	5	6	5	6	5	6	4	5	5	6	6	6	4	5	6	5	7	5	5	6	5	6	6	6	5	6	5	7	7	7	6	7	7	7
1	1	1	3	1	4	2	3	2	2	5	4	5	4	5	4	5	4	5	4	5	4	5	4	5	4	5	4	5	4	5	4	5	4	5	4	5	4	5	4	5	5	4	5	4	5	5	7	5	7
1	1	1	2	2	1	2	2	1	1	4	5	5	4	5	4	5	5	4	4	4	5	5	4	4	4	5	5	4	4	4	5	4	3	5	4	5	3	4	4	5	5	4	4	5	4	6	6	6	6
1	1	2	2	2	1	2	2	1	2	5	5	6	6	4	6	5	7	5	3	5	4	7	6	5	5	6	7	5	6	7	6	5	5	6	6	6	6	4	6	7	6	5	5	5	5	5	6	5	6
1	1	2	3	1	2	1	2	1	1	6	5	5	6	5	4	5	5	5	5	6	6	7	6	6	5	5	5	5	6	5	5	6	5	6	5	6	7	7	6	7	6	6	5	4	5	6	6	6	5
1	1	2	3	1	5	2	2	1	1	6	4	6	6	4	5	4	4	6	5	6	6	6	5	6	6	6	6	6	5	5	6	6	6	4	5	5	5	5	5	4	4	4	6	6	5	6	6	5	7
1	1	2	3	1	5	1	1	1	1	5	5	4	5	5	6	6	6	6	5	6	7	5	7	7	6	7	7	5	6	5	7	6	5	4	5	5	5	5	4	5	4	4	4	5	6	6	6	7	6
1	1	1	2	2	1	1	2	1	1	6	6	6	6	6	5	4	6	6	5	4	4	4	5	5	6	6	6	5	5	5	6	5	5	4	5	5	6	6	6	7	5	7	7	5	5	7	5	5	6
1	1	1	2	1	5	2	1	1	1	6	6	7	7	5	5	5	5	6	7	5	6	7	4	5	7	5	5	5	4	5	5	5	7	6	5	4	6	5	7	6	6	5	6	6	6	5	7	6	5
1	1	1	4	1	7	2	2	2	2	5	5	5	7	6	6	6	6	5	5	5	5	6	6	6	5	5	5	5	5	4	7	6	5	6	5	6	5	5	6	6	6	5	5	6	6	5	6	5	7
1	1	1	3	1	1	2	2	1	2	7	7	7	7	6	6	5	6	6	5	4	5	5	6	5	4	5	5	5	5	4	6	7	6	5	6	6	5	6	4	4	5	5	5	6	6	6	7	6	6
1	1	1	2	2	7	1	2	1	1	7	7	7	7	6	6	5	6	6	5	4	5	5	6	5	4	5	5	5	5	4	6	7	6	5	6	6	5	6	4	4	5	5	5	6	6	6	7	6	6
1	1	2	2	1	2	1	2	1	1	4	5	4	7	5	4	4	5	4	5	4	5	4	5	6	5	5	5	5	5	5	6	6	6	3	5	6	6	5	6	6	6	6	7	6	6	6	5	6	6
1	1	1	3	1	1	1	1	1	1	5	6	5	5	5	6	5	5	5	6	6	6	5	4	5	2	6	5	6	4	4	6	6	6	5	5	5	5	5	6	4	6	6	7	5	6	4	7	7	5
1	1	1	2	2	2	1	2	1	1	4	5	4	5	5	4	3	6	5	6	5	5	5	4	6	5	5	6	5	6	4	6	6	5	5	5	6	7	6	5	6	5	5	5	5	6	3	6	5	5
1	1	1	2	2	1	2	2	1	1	5	3	4	4	5	4	5	3	4	3	5	4	5	3	4	4	5	5	4	3	4	5	4	5	4	3	4	5	3	4	4	5	3	5	4	4	4	5	5	4
1	1	1	2	1	2	1	1	1	2	5	4	5	4	5	4	5	4	5	4	5	4	5	4	5	4	5	4	5	4	5	4	5	4	5	4	5	4	5	4	5	4	5	4	5	4	5	6	5	4
1	1	1	3	1	2	2	1	1	1	6	5	5	6	5	5	4	5	4	5	6	5	6	5	4	4	4	5	5	5	5	6	5	5	7	6	7	7	7	5	4	4	6	5	5	6	6	7	6	5
1	1	1	2	1	1	1	2	1	1	4	6	6	5	6	4	5	6	6	4	6	5	7	5	6	3	6	5	6	5	7	5	6	6	5	6	5	6	5	5	4	6	5	7	5	6	4	7	6	4
1	1	2	2	1	2	1	1	1	1	4	4	4	4	4	4	4	5	5	5	5	5	5	5	5	5	5	5	5	5	5	5	5	4	5	4	4	5	4	2	1	3	5	4	4	5	4	6	5	5
1	1	1	3	1	2	2	2	1	1	5	4	5	4	5	5	4	5	4	5	5	4	5	4	5	5	4	5	4	5	5	4	5	4	5	5	4	5	4	5	4	5	4	5	4	5	6	5	7	7
1	1	2	3	1	7	1	1	1	2	4	3	4	5	3	4	3	5	4	3	4	3	5	4	3	4	3	5	4	5	3	4	5	3	4	5	3	4	3	4	5	4	3	5	4	3	2	4	4	4
1	1	1	2	2	1	2	2	1	1	5	5	6	6	4	4	5	5	5	6	5	7	6	5	7	6	7	5	4	4	6	6	7	4	6	5	6	6	6	4	5	6	6	5	6	5	4	5	4	5
1	1	1	3	1	7	2	2	1	1	5	5	6	6	4	4	5	5	5	6	5	7	6	5	7	6	7	5	4	4	6	6	7	4	6	5	6	6	6	4	5	6	6	5	6	5	4	5	4	5
1	1	2	3	1	1	1	1	1	1	6	6	6	5	5	5	4	7	4	6	6	5	6	6	5	6	7	5	5	6	6	6	5	6	5	6	5	6	6	2	5	5	5	5	5	6	5	6	4	6
1	1	2	3	1	7	2	2	1	1	5	4	5	5	3	4	4	5	3	4	5	4	3	4	4	4	5	3	4	4	5	3	4	4	3	4	5	4	4	5	4	3	4	5	4	5	5	6	5	5
1	1	2	3	1	7	2	1	1	2	6	4	5	5	4	4	4	4	5	5	5	6	6	5	5	5	5	4	7	5	5	5	5	6	5	5	5	5	6	6	5	6	6	7	7	7	7	7	7	6
1	1	2	3	1	4	1	2	1	1	6	6	6	6	5	5	5	7	5	5	4	7	5	6	4	4	5	5	6	5	5	7	6	7	5	6	5	4	5	5	4	5	5	5	5	6	6	6	6	5
1	1	2	2	1	4	1	2	1	2	4	4	5	4	5	5	4	5	5	4	4	4	5	5	4	5	3	4	4	5	5	4	4	5	5	5	4	5	4	4	5	4	4	5	5	4	3	2	2	5
1	1	1	2	3	2	1	1	1	1	5	5	7	7	6	5	5	4	5	6	3	6	5	4	4	4	4	4	5	4	5	4	5	5	7	6	6	6	6	5	6	5	6	4	5	5	6	6	5	6
1	1	2	2	1	2	1	2	1	1	7	6	7	7	5	6	6	6	5	7	6	6	6	5	5	5	4	7	6	5	4	5	6	6	6	5	5	5	5	5	5	4	5	5	5	6	4	4	5	7
1	1	1	2	2	1	2	2	1	1	5	4	5	7	4	5	4	5	5	4	6	5	5	5	7	5	6	5	5	6	6	5	6	6	5	6	6	6	6	6	6	5	6	7	7	7	7	7	7	5
1	1	2	3	1	1	1	2	1	1	6	3	5	5	5	6	5	6	5	5	6	6	7	6	6	5	6	6	5	4	5	5	5	7	6	5	6	5	6	4	6	5	6	5	5	6	5	5	2	5
1	1	2	2	1	7	2	2	1	1	7	7	7	7	4	6	5	7	6	6	6	5	6	5	5	6	6	6	5	5	5	6	6	5	5	5	5	6	6	3	4	4	4	5	6	6	5	5	5	6
1	1	1	2	2	2	2	1	1	1	5	6	6	6	5	5	5	5	6	6	5	6	6	5	4	4	4	5	6	6	5	5	4	7	5	6	6	6	6	4	4	5	6	4	5	6	5	7	6	6
1	1	2	1	4	6	2	1	1	2	3	4	7	6	4	5	5	6	6	5	5	7	6	7	4	4	5	4	6	6	6	6	6	5	5	6	6	6	7	6	7	6	7	6	6	5	6	6	6	4
1	1	1	2	2	1	2	2	1	1	7	7	7	7	4	6	5	6	7	5	5	5	5	6	3	5	6	5	6	5	5	5	5	6	5	5	4	5	6	6	4	6	6	6	6	6	4	7	6	6
1	1	1	2	1	5	1	2	1	1	5	4	5	4	5	5	4	5	5	4	5	4	5	5	4	5	5	4	4	5	5	4	5	4	5	5	4	5	4	5	4	5	4	5	5	4	6	6	6	7
1	1	1	2	1	2	1	2	1	1	6	6	6	7	6	6	5	7	6	6	6	6	7	4	4	4	6	4	6	6	6	7	5	5	4	6	6	7	5	4	4	4	5	7	5	5	5	6	5	5
1	1	1	4	1	1	3	3	2	1	6	6	5	5	4	5	6	6	4	5	5	5	6	5	6	6	6	7	5	5	5	6	5	6	4	5	6	5	5	6	6	6	6	6	6	5	5	6	6	2
1	1	1	2	1	2	2	1	1	1	4	5	3	4	4	5	3	3	4	5	4	3	4	5	5	4	5	5	4	3	3	5	4	4	5	4	4	3	4	5	4	4	5	5	5	3	6	5	5	6
1	1	1	3	1	2	2	1	1	1	5	5	5	5	7	7	7	7	2	5	5	5	6	6	5	5	5	4	5	5	5	6	5	5	6	5	5	6	5	5	6	6	6	6	5	6	3	5	4	6
1	1	1	3	1	4	1	2	1	2	5	4	5	4	5	4	5	4	5	4	4	5	4	5	4	5	4	5	4	5	5	3	5	4	5	5	4	5	4	5	4	5	4	5	4	5	5	6	6	6
1	1	1	3	1	2	2	2	1	1	7	6	5	6	7	7	7	7	7	7	7	7	7	6	5	5	4	5	6	6	5	6	5	6	5	5	4	5	5	5	5	5	7	5	7	7	7	7	7	6
1	1	2	2	2	1	2	1	1	1	4	5	4	5	5	4	5	4	5	4	4	5	4	5	4	4	5	4	5	4	4	4	5	4	5	4	5	4	5	4	4	4	5	4	5	5	7	7	6	5
1	1	1	3	1	5	2	1	1	1	7	7	7	7	4	4	5	4	4	5	6	5	5	6	7	7	7	6	6	6	5	6	5	6	6	6	6	7	7	6	4	5	4	6	6	5	6	5	6	5
1	1	2	3	1	5	1	2	1	1	6	5	5	5	6	5	5	6	6	6	4	4	6	6	5	6	6	4	6	5	6	6	5	6	5	5	5	6	5	5	6	6	6	6	5	5	5	5	6	7
1	1	1	2	2	1	2	1	1	1	6	5	5	5	6	5	5	6	6	6	4	4	6	6	5	6	6	4	6	5	6	6	5	6	5	5	5	6	5	5	6	6	6	6	5	5	5	5	6	7
1	1	1	3	1	2	1	2	1	1	7	7	7	7	5	6	6	5	6	5	5	6	5	5	7	5	6	5	5	6	5	5	5	5	6	6	6	6	6	6	6	4	6	6	6	6	5	6	7	5
1	1	1	2	2	5	2	2	1	1	5	5	5	4	6	7	6	5	6	4	6	5	6	6	5	6	6	6	6	5	4	5	6	5	5	5	5	5	6	5	5	5	6	5	7	7	7	7	7	5
1	1	2	2	1	1	2	1	1	2	7	7	6	7	4	4	4	4	6	5	6	5	5	6	4	6	6	4	4	5	5	5	5	6	6	6	4	6	6	4	5	5	4	6	6	5	6	6	5	6
1	1	1	2	1	3	2	1	1	2	5	5	5	7	5	5	4	7	5	5	6	6	5	4	4	4	4	4	6	4	6	6	7	5	6	6	6	6	5	5	4	5	5	6	6	5	6	5	6	7
1	1	1	2	3	7	2	1	1	1	4	4	5	4	5	5	4	4	5	4	4	5	4	4	5	5	4	5	4	4	4	5	4	5	4	4	5	4	5	4	5	4	4	5	4	5	7	7	7	7
1	1	2	3	1	1	2	1	1	1	5	5	4	6	5	5	3	6	4	6	5	5	6	4	6	5	5	6	5	6	4	6	5	5	5	5	5	5	5	5	6	5	5	5	6	6	4	6	6	6
1	1	2	2	2	5	1	2	1	1	7	7	6	7	6	5	5	6	6	5	6	6	6	7	5	7	7	7	6	6	6	7	5	6	7	2	7	7	7	5	5	5	6	5	7	6	7	7	7	6
1	1	1	2	2	1	1	2	1	1	6	6	6	6	5	7	6	5	7	6	5	5	6	6	6	6	7	5	5	7	5	6	6	7	5	3	6	4	5	4	4	5	5	4	6	6	5	6	6	5
1	1	2	2	1	4	3	3	1	2	6	6	6	6	5	7	6	5	7	6	5	5	6	6	6	6	7	5	5	7	5	6	6	7	5	3	6	4	5	4	4	5	5	4	6	6	5	6	6	5
1	1	1	2	3	3	1	1	2	1	5	4	5	4	4	5	4	4	5	4	4	5	4	5	5	4	4	5	4	5	4	5	4	5	5	3	5	5	4	2	4	5	4	5	4	4	5	5	6	3
1	1	2	2	3	1	2	2	2	2	6	5	6	5	7	7	7	7	7	6	6	6	7	5	4	4	5	4	6	6	5	7	6	6	5	7	5	5	6	6	6	6	6	6	7	7	6	7	7	4
1	1	2	2	2	4	2	2	1	1	6	5	6	5	7	7	7	7	7	6	6	6	7	5	4	4	5	4	6	6	5	7	6	6	5	7	5	5	6	6	6	6	6	6	7	7	6	7	7	4
1	1	2	3	1	5	1	1	1	1	5	5	6	5	7	5	5	5	6	6	5	6	6	4	3	4	4	5	6	5	5	6	7	5	5	6	5	6	6	5	5	4	4	5	7	7	7	7	7	6
1	1	1	2	2	1	2	2	1	1	7	7	7	7	7	5	6	6	7	4	5	5	5	6	5	6	6	7	5	5	4	6	5	5	5	6	6	6	6	4	4	4	5	4	5	6	5	7	6	7
1	1	1	4	1	1	1	2	2	1	7	5	7	7	4	4	5	4	5	6	6	5	5	5	4	4	5	5	6	7	4	6	6	5	4	4	5	4	4	5	6	6	6	6	6	5	6	6	7	6
1	1	2	2	2	1	2	2	1	1	7	5	7	7	4	4	5	4	5	6	6	5	5	5	4	4	5	5	6	7	4	6	6	5	4	4	5	4	4	5	6	6	6	6	6	5	6	6	7	6
1	1	1	3	2	6	3	1	1	2	4	5	4	5	5	4	5	4	5	4	4	5	4	5	4	4	4	5	4	4	4	5	4	4	5	4	5	4	5	5	4	4	5	4	5	5	5	6	6	6
1	1	1	2	2	1	2	2	1	1	5	6	6	6	5	6	5	7	5	6	6	6	7	5	4	6	6	5	7	6	6	6	4	7	4	6	6	6	6	5	5	3	4	5	7	4	5	6	4	5
1	1	1	2	2	1	2	1	1	1	6	6	6	6	5	5	6	5	6	6	5	6	4	5	6	3	6	6	7	6	5	5	5	7	4	7	5	5	6	5	4	4	6	7	6	4	6	6	4	7
1	1	2	3	1	2	2	2	1	1	5	7	7	7	5	6	5	4	5	5	3	6	6	5	5	5	4	6	7	6	4	5	6	5	6	5	5	6	7	6	5	5	5	7	7	6	7	7	7	5
1	1	2	3	1	4	2	1	1	2	5	4	7	5	6	6	5	7	5	6	5	5	6	6	4	6	5	6	6	6	5	6	5	6	6	6	6	5	6	5	4	5	5	4	5	6	3	6	6	7
1	1	2	2	2	1	2	2	1	1	7	7	7	7	4	5	4	5	5	6	4	6	6	4	4	3	5	4	5	5	6	6	6	6	6	6	5	5	6	5	6	6	6	5	7	7	6	7	7	6
1	1	1	2	3	6	1	1	2	2	4	3	5	3	4	4	2	4	3	4	5	3	4	3	4	3	5	4	5	5	3	4	4	3	5	5	3	5	4	4	5	4	5	3	4	4	4	4	3	2
1	1	1	3	1	7	2	1	1	2	5	5	5	5	5	5	5	6	6	6	4	6	6	5	6	5	5	7	5	6	4	6	5	5	5	6	4	5	5	5	6	5	5	5	7	7	7	1	7	4
1	1	2	3	1	1	2	2	1	1	6	5	5	5	5	6	6	6	7	5	3	4	5	5	5	4	6	5	6	6	6	7	6	5	5	4	3	5	5	5	4	6	4	4	6	6	4	5	7	5
1	1	2	3	2	7	3	1	2	1	7	7	7	7	7	7	7	7	7	4	5	5	6	5	5	6	5	6	6	4	5	5	4	6	7	7	6	7	7	7	7	6	7	7	4	6	4	6	6	6
1	1	2	3	1	7	2	2	1	2	5	6	5	7	6	6	6	5	7	4	5	6	7	5	5	5	5	6	5	6	5	6	7	6	5	5	6	5	5	6	6	4	6	6	2	7	7	7	7	5
1	1	2	3	1	2	2	1	1	1	4	5	4	4	4	4	5	5	4	4	5	4	4	5	5	4	5	4	4	5	4	4	5	5	4	4	5	5	4	4	5	4	5	4	4	5	7	7	7	3
1	1	1	2	2	7	2	2	1	1	5	5	5	6	5	6	6	6	5	6	5	6	6	6	5	6	6	6	6	6	6	5	6	5	5	5	4	6	5	4	5	5	5	5	1	7	7	7	7	6
1	1	1	2	2	1	2	2	1	1	5	4	4	5	5	4	4	5	3	4	5	5	4	5	4	5	4	5	4	4	5	5	3	5	4	4	5	5	4	5	4	5	4	5	5	4	6	5	5	7
1	1	2	3	1	2	1	1	1	2	5	6	7	6	5	6	6	5	7	6	5	5	6	5	6	6	6	6	5	6	6	6	6	7	6	5	5	5	5	6	6	6	5	6	7	7	1	7	7	4
1	1	1	2	2	7	2	1	2	1	6	6	6	6	4	2	4	4	5	6	6	5	5	7	7	7	7	7	6	5	6	6	6	6	4	6	5	5	5	7	6	7	7	7	6	6	5	5	5	6
1	1	2	2	1	3	2	1	1	1	5	5	5	5	5	5	6	5	6	4	5	6	5	4	4	4	5	5	6	6	6	6	7	6	4	1	4	4	4	6	6	5	5	5	6	6	6	6	6	5
1	1	2	2	1	2	2	1	2	2	4	4	5	3	4	4	5	4	4	5	5	4	4	4	5	4	4	5	4	5	3	4	5	4	4	3	3	4	4	3	4	4	4	5	3	4	5	5	6	4
1	1	1	3	1	1	1	2	1	1	1	7	7	7	5	4	6	5	6	5	6	5	6	5	7	5	6	6	6	5	5	7	6	6	6	6	5	5	6	5	6	6	6	5	5	7	4	6	7	5
1	1	2	2	2	2	1	2	1	1	3	3	3	3	6	6	4	6	6	6	6	6	6	6	5	4	5	6	5	6	5	7	4	6	6	6	6	6	6	6	6	5	6	6	5	6	5	7	6	5
1	1	1	2	1	1	2	2	1	1	3	3	3	3	6	6	4	6	6	6	6	6	6	6	5	4	5	6	5	6	5	7	4	6	6	6	6	6	6	6	6	5	6	6	5	6	5	7	6	5
1	1	2	2	2	1	2	2	1	1	3	4	3	4	3	3	4	3	4	3	3	4	3	4	3	3	4	3	4	3	3	4	3	4	3	3	4	3	4	3	4	3	5	3	4	3	6	7	5	5
1	1	2	3	1	1	1	2	1	1	4	3	4	5	4	4	5	4	5	4	4	5	4	5	4	4	5	4	5	4	4	3	3	3	3	4	5	4	5	4	4	4	4	5	4	5	6	7	5	5
1	1	2	2	2	1	2	1	1	2	5	5	5	7	6	6	6	6	7	5	5	6	5	4	4	4	5	7	6	6	6	6	6	6	5	6	6	6	6	6	6	6	5	7	7	7	7	2	7	6
1	1	2	2	2	2	1	2	1	1	5	5	6	7	6	7	6	6	6	4	5	6	6	5	5	5	6	5	4	5	5	6	6	5	6	3	4	6	6	4	4	2	5	6	5	5	6	6	6	3
1	1	1	3	1	3	1	1	1	1	5	5	5	7	6	6	6	6	7	5	5	6	5	4	4	4	5	7	6	6	6	6	6	6	5	6	6	6	6	6	6	6	5	7	7	7	7	2	7	6
1	1	2	3	1	5	1	2	1	1	6	7	7	7	4	4	4	5	5	6	4	6	5	4	6	6	5	6	5	5	3	5	7	5	5	5	6	5	5	5	5	5	5	5	4	7	4	6	7	6
1	1	2	2	1	4	2	2	1	1	7	5	5	6	5	6	6	6	5	5	5	5	5	6	6	6	7	7	5	5	6	7	5	6	5	5	5	7	5	4	4	4	4	6	5	5	5	6	5	7
1	1	2	3	1	7	2	2	1	1	6	5	5	5	6	6	7	5	5	5	4	5	6	6	6	6	5	7	5	5	6	6	5	5	1	7	7	7	7	4	6	5	6	6	5	4	5	7	6	5
1	1	2	2	2	1	2	3	1	2	7	7	7	6	7	7	7	7	7	6	4	6	5	5	3	5	4	4	5	6	6	5	6	6	5	6	5	5	5	6	6	6	6	5	5	4	6	6	5	7
1	1	2	2	3	3	1	1	1	2	4	4	5	4	5	4	4	5	4	4	5	4	5	4	4	5	5	4	5	4	5	5	4	4	5	4	5	4	4	5	4	5	4	5	4	4	5	7	6	6
1	1	1	2	2	4	3	2	1	2	5	6	5	7	6	6	6	5	5	6	6	6	7	4	3	4	4	4	6	5	4	6	5	5	6	6	6	5	6	5	5	4	6	5	4	5	4	7	5	4
1	1	1	3	2	3	3	1	1	2	5	6	5	7	6	6	6	5	5	6	6	6	7	4	3	4	4	4	6	5	4	6	5	5	6	6	6	5	6	5	5	4	6	5	4	5	4	7	5	4
1	1	2	2	1	1	1	2	1	1	5	6	5	7	6	6	6	5	5	6	6	6	7	4	3	4	4	4	6	5	4	6	5	5	6	6	6	5	6	5	5	4	6	5	4	5	4	7	5	4
1	1	1	2	1	7	2	2	1	1	4	4	5	4	5	4	3	4	4	5	5	4	4	5	4	5	5	4	5	4	4	5	3	4	4	5	4	4	5	4	5	4	4	5	5	4	7	7	7	6
1	1	1	1	2	7	2	1	2	1	5	4	6	6	5	4	5	5	6	5	6	6	7	4	5	5	4	4	5	5	4	6	5	6	6	6	6	6	6	3	3	4	5	4	6	7	5	6	5	7
1	1	2	3	1	5	1	1	2	1	5	4	6	6	5	4	5	5	6	5	6	6	7	4	5	5	4	4	5	5	4	6	5	6	6	6	6	6	6	3	3	4	5	4	6	7	5	6	5	7
1	1	2	3	1	4	1	1	1	1	5	4	6	5	5	5	5	5	6	2	4	3	3	6	4	6	5	7	6	5	6	6	6	6	7	7	6	6	6	4	5	5	5	6	5	5	6	6	5	5
1	1	1	2	2	1	2	2	1	1	4	5	5	3	4	4	5	3	3	4	5	4	4	5	3	4	4	5	5	3	4	4	5	4	4	5	3	4	4	5	3	4	5	5	4	5	7	7	6	5
1	1	2	2	2	6	1	2	1	2	7	7	7	7	7	7	6	7	7	5	6	5	5	6	5	5	6	6	6	7	5	5	6	5	6	4	6	6	6	6	7	5	7	7	4	7	2	5	5	5
1	1	2	2	1	5	1	2	1	2	4	3	5	4	3	5	3	4	3	5	5	4	3	5	4	5	3	4	3	4	4	3	4	3	4	4	3	4	3	4	5	4	3	4	3	4	7	7	7	5
1	1	2	2	2	2	1	1	1	1	1	7	7	7	5	5	6	5	5	5	6	6	6	5	6	5	5	5	6	5	3	5	5	6	6	6	5	7	5	5	4	6	6	5	5	6	5	7	5	5
1	1	1	3	1	1	1	1	1	1	5	5	5	5	5	6	6	6	5	5	5	7	7	7	6	4	6	5	6	7	7	1	7	7	5	5	5	5	5	6	5	5	7	6	6	6	6	6	6	5
1	1	2	2	2	2	2	1	1	1	5	5	5	5	5	6	6	6	5	5	5	7	7	7	6	4	6	5	6	7	7	1	7	7	5	5	5	5	5	6	5	5	7	6	6	6	6	6	6	5
1	1	2	3	1	1	2	2	1	1	5	4	6	5	6	7	7	7	7	3	3	4	3	6	7	4	5	6	5	5	5	5	5	6	6	6	5	6	6	5	5	4	4	6	5	6	5	6	4	4
1	1	2	3	1	7	2	1	1	1	4	3	5	5	4	4	4	4	5	4	4	5	5	4	4	4	5	4	5	5	4	5	4	5	4	3	2	1	2	2	3	4	3	4	5	4	5	6	6	4
1	1	1	3	1	1	1	2	1	1	6	4	6	6	5	5	5	5	5	6	5	6	5	4	7	4	6	5	5	5	5	6	6	7	5	5	5	6	5	1	7	7	7	7	4	6	5	5	6	5
1	1	2	2	3	7	2	2	1	1	7	4	6	7	5	7	5	7	5	6	5	6	6	5	5	4	5	7	5	6	5	6	4	5	5	5	6	5	5	6	6	5	7	5	7	2	7	7	7	6
1	1	1	2	2	2	2	1	1	1	7	7	7	7	5	6	4	5	7	5	6	6	5	5	6	5	5	5	5	6	6	6	6	5	5	5	6	5	5	7	7	7	1	7	5	5	5	6	5	5
1	1	1	3	1	3	1	2	1	2	7	7	7	7	5	6	4	5	7	5	6	6	5	5	6	5	5	5	5	6	6	6	6	5	5	5	6	5	5	7	7	7	1	7	5	5	5	6	5	5
1	1	1	2	2	7	2	1	1	1	7	4	6	7	5	7	5	7	5	6	5	6	6	5	5	4	5	7	5	6	5	6	4	5	5	5	6	5	5	6	6	5	7	5	7	2	7	7	7	6
1	1	1	2	2	1	2	2	1	1	4	5	3	5	3	5	3	3	4	5	4	5	5	3	5	4	3	5	5	4	5	3	5	4	5	4	5	3	5	4	5	3	3	5	4	5	3	6	5	5
1	1	1	2	1	2	1	2	2	1	5	3	4	5	3	5	3	4	5	4	5	3	4	5	5	5	3	4	5	5	5	3	4	5	5	5	3	4	3	4	3	4	3	4	4	3	2	3	3	2
1	1	2	2	3	1	2	1	1	1	4	5	4	3	5	5	3	4	5	3	4	5	3	4	3	5	4	4	5	3	4	5	3	4	5	5	4	4	5	3	4	5	4	4	3	5	7	7	7	5
1	1	2	2	1	1	1	2	1	1	5	5	5	5	2	3	1	4	3	6	5	5	5	4	4	4	5	4	3	4	2	3	2	2	4	5	5	6	5	5	5	5	5	6	5	4	4	5	4	4
1	1	1	3	1	1	2	2	1	1	6	5	6	6	5	6	5	6	5	3	3	3	4	5	6	5	6	6	3	3	3	3	2	3	4	5	4	5	6	5	4	4	4	4	5	5	5	6	4	3
1	1	2	2	1	2	2	1	1	2	6	4	6	7	7	7	6	7	6	7	6	7	7	5	6	6	6	5	6	6	6	7	5	6	6	6	6	6	5	7	7	7	1	7	5	6	6	6	7	5
1	1	1	3	1	5	1	2	1	1	7	7	7	7	6	6	6	5	5	6	5	6	5	4	4	6	6	4	6	6	6	6	7	6	5	5	2	6	7	4	4	4	4	3	6	5	6	5	6	6
1	1	1	1	2	3	1	2	1	2	6	5	7	5	3	4	4	5	5	4	3	3	3	4	4	5	5	5	6	4	6	6	6	5	7	6	5	6	6	4	5	6	6	6	6	6	6	7	5	5
1	1	1	2	2	1	2	2	1	1	6	5	7	5	3	4	4	5	5	4	3	3	3	4	4	5	5	5	6	4	6	6	6	5	7	6	5	6	6	4	5	6	6	6	6	6	6	7	5	5
1	1	2	2	2	5	2	1	1	1	7	6	7	7	4	4	3	5	4	5	5	5	6	5	5	4	5	4	5	4	4	7	5	5	4	5	4	5	4	6	6	6	5	6	4	5	5	5	4	3
1	1	1	2	3	2	1	2	2	1	7	6	7	7	4	4	3	5	4	5	5	5	6	5	5	4	5	4	5	4	4	7	5	5	4	5	4	5	4	6	6	6	5	6	4	5	5	5	4	3
1	1	2	2	2	4	2	1	2	1	6	4	6	6	3	6	5	5	4	7	6	7	7	7	7	7	3	7	6	6	6	6	5	6	4	4	4	4	5	6	4	6	5	6	6	6	5	7	5	5
1	1	1	2	2	2	1	2	1	1	6	4	6	6	3	6	5	5	4	7	6	7	7	7	7	7	3	7	6	6	6	6	5	6	4	4	4	4	5	6	4	6	5	6	6	6	5	7	5	5
1	1	2	3	1	1	1	2	1	1	4	5	6	6	3	2	3	3	3	5	5	6	6	4	6	5	6	4	6	7	6	7	6	6	6	6	5	5	5	5	6	5	5	6	5	6	5	6	6	6
1	1	2	2	2	1	1	2	1	1	5	6	6	7	5	5	4	5	4	5	6	6	4	3	5	3	5	6	5	6	4	7	6	6	6	6	6	7	5	4	3	4	4	5	4	6	5	7	6	5
1	1	1	3	1	4	2	1	1	1	5	6	6	7	5	5	4	5	4	5	6	6	4	3	5	3	5	6	5	6	4	7	6	6	6	6	6	7	5	4	3	4	4	5	4	6	5	7	6	5
1	1	1	3	1	3	2	2	1	1	7	7	5	7	7	7	7	7	7	5	5	5	4	4	4	3	5	4	4	5	4	5	5	6	4	6	5	6	5	5	5	6	7	6	5	7	4	5	7	6
1	1	2	3	1	2	1	2	1	1	6	6	6	7	6	6	6	6	5	6	5	5	5	5	6	5	4	6	5	5	5	7	5	6	6	7	5	6	5	5	6	6	7	6	3	4	5	5	5	7
1	1	1	2	1	5	1	2	1	1	5	5	5	4	5	5	3	3	4	4	4	5	4	4	3	3	4	3	4	5	5	4	3	2	4	4	4	4	5	5	4	3	4	5	4	5	6	7	7	6
1	1	1	3	1	2	1	1	1	1	6	5	6	6	6	6	5	6	5	6	5	6	6	6	7	5	5	4	5	5	7	5	6	5	5	5	5	5	5	6	5	3	5	4	7	7	1	7	7	5
1	1	2	4	1	1	3	1	2	2	3	5	5	5	7	7	6	7	7	4	5	5	5	3	6	5	5	5	5	5	5	6	5	6	3	2	3	3	3	5	5	5	5	5	6	5	4	6	6	6
1	1	2	2	2	1	2	2	1	2	5	4	6	5	4	5	4	5	5	4	5	6	5	3	4	4	4	3	5	7	6	6	6	6	6	6	4	7	7	5	6	6	6	6	7	7	6	7	7	5
1	1	1	2	2	4	3	2	1	2	5	4	6	5	4	5	4	5	5	4	5	6	5	3	4	4	4	3	5	7	6	6	6	6	6	6	4	7	7	5	6	6	6	6	7	7	6	7	7	5
1	1	2	3	2	7	3	1	2	1	5	4	6	5	4	5	4	5	5	4	5	6	5	3	4	4	4	3	5	7	6	6	6	6	6	6	4	7	7	5	6	6	6	6	7	7	6	7	7	5
1	1	1	3	1	2	2	2	1	2	6	7	7	7	5	5	5	6	5	5	5	6	6	5	5	4	4	4	1	7	6	7	7	6	5	6	5	5	6	5	6	3	6	6	6	5	4	7	7	5
1	1	1	4	1	1	1	1	1	2	6	7	7	7	5	5	5	7	5	3	3	3	3	5	4	5	5	5	6	6	5	6	6	6	7	7	6	7	7	5	5	5	5	5	4	5	6	7	6	6
1	1	1	3	2	2	2	1	1	2	6	3	6	6	6	5	6	7	5	6	6	7	5	6	6	5	5	6	7	7	6	7	7	1	5	5	5	7	5	7	7	7	7	6	7	6	7	7	7	6
1	1	2	4	1	2	2	1	2	1	6	3	6	6	6	5	6	7	5	6	6	7	5	6	6	5	5	6	7	7	6	7	7	1	5	5	5	7	5	7	7	7	7	6	7	6	7	7	7	6
1	1	2	2	1	4	1	2	2	2	6	3	6	6	6	5	6	7	5	6	6	7	5	6	6	5	5	6	7	7	6	7	7	1	5	5	5	7	5	7	7	7	7	6	7	6	7	7	7	6
1	1	1	3	1	5	2	2	1	1	7	6	7	7	6	5	6	6	6	5	6	5	7	5	6	5	6	5	3	3	2	3	3	3	4	5	6	6	5	5	4	5	5	4	6	5	6	6	6	5
1	1	2	3	1	1	2	1	1	1	5	3	5	4	4	5	4	5	4	4	5	5	4	5	3	5	3	4	4	5	2	4	3	4	4	2	2	4	4	3	3	5	4	5	4	4	6	5	6	6
1	1	1	4	1	1	1	1	1	2	4	3	7	4	4	4	4	4	4	3	3	3	2	3	3	3	3	3	6	4	6	6	6	6	4	6	4	4	5	4	5	5	4	4	6	6	5	5	5	3
1	1	1	2	2	3	2	2	1	2	5	4	3	4	5	5	4	5	4	5	5	4	5	4	4	5	4	4	5	4	5	5	4	4	4	5	4	4	5	3	4	4	5	5	4	4	7	1	7	5
1	1	1	2	2	1	2	2	1	1	5	6	7	6	6	6	5	6	5	6	5	6	6	6	5	4	5	5	6	5	4	5	5	5	5	6	4	6	6	7	7	1	7	7	7	7	7	7	7	7
1	1	2	2	1	2	1	1	1	2	5	6	7	6	6	6	5	6	5	6	5	6	6	6	5	4	5	5	6	5	4	5	5	5	5	6	4	6	6	7	7	1	7	7	7	7	7	7	7	7
1	1	2	3	1	3	2	1	1	1	6	5	4	5	3	4	5	6	5	5	5	5	6	7	7	7	7	7	4	5	5	6	5	5	5	6	6	6	5	5	5	4	5	6	4	6	5	5	5	5
1	1	2	2	2	3	2	2	2	1	6	5	7	6	6	7	7	7	6	7	7	7	1	7	6	7	7	7	6	6	5	6	6	6	4	5	4	5	5	7	6	7	7	7	5	5	5	7	6	6
1	1	1	3	1	5	2	2	2	1	7	5	7	7	7	7	6	7	7	5	5	6	6	5	6	5	5	5	7	7	6	7	7	1	6	6	6	6	7	4	4	4	6	5	3	6	6	6	6	5
1	1	1	3	1	2	1	2	1	1	7	7	7	7	5	5	6	6	6	4	5	5	5	4	4	4	5	3	5	4	5	6	5	5	6	6	6	5	6	5	6	5	6	5	7	1	7	7	7	4
1	1	1	2	2	1	2	2	1	1	4	4	5	3	4	3	3	5	4	4	2	2	4	3	4	3	3	4	4	3	3	3	4	5	3	3	3	4	4	5	4	4	4	5	4	5	6	5	6	5
1	1	2	3	1	5	1	1	2	2	4	5	4	6	7	6	6	7	7	4	6	7	5	6	6	6	7	7	5	6	5	5	5	4	4	4	4	4	4	4	4	4	5	5	7	7	7	7	7	5
1	1	1	2	2	5	2	1	1	2	4	5	4	6	7	6	6	7	7	4	6	7	5	6	6	6	7	7	5	6	5	5	5	4	4	4	4	4	4	4	4	4	5	5	7	7	7	7	7	5
1	1	2	2	2	4	1	2	1	2	6	5	6	6	6	7	5	6	5	4	4	5	4	7	7	6	7	7	5	5	5	5	5	6	4	4	4	4	4	5	4	5	7	5	3	6	6	6	4	7
1	1	1	4	1	2	2	2	2	1	6	6	6	6	7	2	7	7	7	6	6	7	6	4	5	5	4	6	6	7	5	5	5	6	5	4	4	5	7	6	4	5	6	5	6	6	6	5	6	4
1	1	1	2	2	5	1	1	1	1	5	5	7	6	5	5	4	5	5	5	5	5	6	5	6	6	5	5	4	5	5	5	5	4	5	6	5	6	6	4	3	5	4	4	7	7	7	1	7	5
1	1	1	3	1	3	1	1	1	1	7	7	7	7	4	5	5	6	4	7	6	7	7	7	7	7	7	7	6	6	6	6	5	5	4	3	3	4	4	5	6	5	5	5	6	6	6	6	5	5
1	1	2	3	1	2	1	2	1	1	7	1	7	7	5	6	5	5	6	5	6	4	6	5	5	5	6	5	6	5	6	7	7	5	6	4	6	6	6	6	6	5	6	6	7	7	2	7	7	6
1	1	1	2	2	1	2	2	1	1	7	1	7	7	5	6	5	5	6	5	6	4	6	5	5	5	6	5	6	5	6	7	7	5	6	4	6	6	6	6	6	5	6	6	7	7	2	7	7	6
1	1	2	3	1	4	2	1	1	1	7	6	7	7	6	6	7	7	7	3	3	2	4	4	4	5	4	4	5	5	5	6	6	5	4	6	5	7	6	4	6	4	5	5	6	5	5	6	6	7
1	1	1	3	1	7	2	2	1	1	5	6	6	5	5	5	4	5	4	6	5	5	7	6	6	5	6	6	6	5	3	5	5	6	5	5	6	5	5	6	5	6	6	5	7	7	7	7	7	7
1	1	1	2	2	1	2	2	1	1	5	6	6	5	5	5	4	5	4	6	5	5	7	6	6	5	6	6	6	5	3	5	5	6	5	5	6	5	5	6	5	6	6	5	7	7	7	7	7	7
1	1	1	3	1	5	1	2	1	1	7	6	7	7	6	7	7	7	7	7	6	6	6	6	4	5	6	5	6	6	6	5	6	6	7	7	7	7	1	6	7	7	7	7	5	4	4	4	6	6
1	1	1	1	2	1	1	2	2	1	7	6	7	7	6	7	7	7	7	7	6	6	6	6	4	5	6	5	6	6	6	5	6	6	7	7	7	7	1	6	7	7	7	7	5	4	4	4	6	6
1	1	1	2	2	7	1	1	2	2	7	6	7	7	6	7	7	7	7	7	6	6	6	6	4	5	6	5	6	6	6	5	6	6	7	7	7	7	1	6	7	7	7	7	5	4	4	4	6	6
1	1	1	2	2	1	1	2	1	1	6	5	6	6	6	7	4	6	6	5	6	5	7	7	7	7	6	7	5	5	4	6	6	5	5	6	5	5	5	4	4	4	4	4	7	7	7	7	7	2
1	1	1	3	1	1	1	1	1	1	7	7	1	7	5	5	5	4	4	5	6	5	5	6	5	5	6	5	5	5	4	5	5	6	5	5	6	5	4	7	3	5	5	5	7	7	7	7	7	5
1	1	1	3	1	5	2	2	1	1	4	4	5	4	5	4	5	4	4	5	4	5	5	4	5	4	4	5	5	4	5	4	4	5	4	4	4	5	4	5	5	5	4	4	5	4	7	7	7	3
1	1	2	3	1	2	1	1	1	1	5	7	7	7	5	5	6	5	5	5	5	5	5	5	6	4	5	6	5	4	6	6	5	5	7	7	7	1	7	5	4	6	7	6	4	4	4	4	4	4
1	1	1	1	2	5	1	1	2	1	6	5	5	6	5	5	5	5	5	5	6	6	6	3	3	2	3	3	4	5	4	5	4	4	7	7	6	7	6	4	5	5	5	5	5	5	5	4	5	5
1	1	2	3	1	7	1	1	2	1	5	6	6	6	4	5	5	5	4	5	4	4	5	4	5	5	4	5	7	7	7	7	7	1	7	7	6	7	7	5	6	6	6	5	6	6	6	5	7	6
1	1	1	2	2	2	2	1	1	2	5	6	6	6	4	5	5	5	4	5	4	4	5	4	5	5	4	5	7	7	7	7	7	1	7	7	6	7	7	5	6	6	6	5	6	6	6	5	7	6
1	1	2	3	1	7	1	2	1	2	5	4	6	6	6	4	2	6	5	3	3	3	3	5	5	6	6	6	2	3	3	4	3	3	6	5	6	6	6	4	5	4	4	5	5	5	5	5	5	5
1	1	2	2	1	2	2	2	1	1	5	6	5	7	7	5	7	7	7	3	3	3	2	5	5	3	5	4	5	6	6	7	6	6	6	5	4	6	5	5	6	6	6	5	6	6	5	5	5	4
1	1	2	2	3	2	3	2	1	2	6	7	7	7	5	5	5	5	5	5	7	7	7	6	7	6	7	7	6	5	4	5	6	5	1	7	7	7	7	5	5	5	5	5	7	7	7	7	7	6
1	1	2	3	1	7	2	2	2	2	6	7	7	7	5	5	5	5	5	5	7	7	7	6	7	6	7	7	6	5	4	5	6	5	1	7	7	7	7	5	5	5	5	5	7	7	7	7	7	6
1	1	2	2	2	5	2	2	1	1	6	6	6	6	5	5	5	5	6	6	6	5	6	6	5	7	7	6	6	5	4	7	6	6	2	3	3	3	3	5	6	5	6	5	5	6	5	7	4	4
1	1	2	2	2	1	2	1	1	2	6	6	6	6	5	5	5	5	6	6	6	5	6	6	5	7	7	6	6	5	4	7	6	6	2	3	3	3	3	5	6	5	6	5	5	6	5	7	4	4
1	1	2	2	2	2	2	2	1	1	5	5	5	5	4	4	4	5	4	5	4	4	4	4	4	4	4	5	5	5	6	6	7	6	3	4	3	5	3	5	4	5	5	5	7	7	7	7	1	5
1	1	2	2	3	6	2	3	2	1	5	5	5	5	4	4	4	5	4	5	4	4	4	4	4	4	4	5	5	5	6	6	7	6	3	4	3	5	3	5	4	5	5	5	7	7	7	7	1	5
1	1	2	2	2	7	2	2	2	2	5	5	6	6	6	6	6	5	6	6	6	6	6	5	4	4	4	4	4	3	3	3	1	3	5	5	5	5	5	4	5	5	4	5	5	6	5	5	6	6
1	1	2	2	2	2	2	2	1	2	5	5	6	6	6	6	6	5	6	6	6	6	6	5	4	4	4	4	4	3	3	3	1	3	5	5	5	5	5	4	5	5	4	5	5	6	5	5	6	6
1	1	2	2	1	4	2	1	2	2	5	4	6	5	4	6	5	6	4	4	2	3	4	5	4	4	4	5	1	5	5	5	5	5	6	7	7	7	7	5	4	5	6	6	6	5	5	7	6	6
1	1	2	4	1	7	2	1	1	1	5	5	5	6	6	5	6	6	6	5	5	5	6	4	5	4	5	6	6	5	6	6	6	4	1	2	2	3	3	3	5	4	5	5	6	6	6	5	6	3
1	1	1	2	3	5	2	1	1	2	6	5	5	7	5	5	6	6	6	6	7	7	7	5	6	6	5	6	7	7	7	7	7	1	5	6	5	5	6	5	4	4	5	5	7	7	6	7	7	5
1	1	1	2	2	3	2	2	1	2	6	5	5	7	5	5	6	6	6	6	7	7	7	5	6	6	5	6	7	7	7	7	7	1	5	6	5	5	6	5	4	4	5	5	7	7	6	7	7	5
1	1	1	3	1	7	1	2	1	1	7	6	7	6	6	6	6	7	4	7	7	6	6	4	5	5	5	5	5	6	6	6	5	6	5	5	5	6	7	4	4	4	4	4	5	5	5	5	5	7
1	1	1	4	1	3	2	2	1	2	6	6	6	6	5	4	5	4	5	5	5	6	7	5	6	6	6	6	3	3	2	3	3	2	6	6	6	6	6	7	7	6	7	6	6	5	6	5	6	5
1	1	2	2	3	2	2	2	2	1	7	7	7	7	6	5	5	6	6	2	3	3	2	4	6	4	5	4	6	6	5	6	7	7	6	6	6	7	6	4	5	5	6	4	6	6	5	7	5	5
1	1	2	3	1	1	1	1	1	1	5	4	5	6	6	5	6	7	6	2	3	3	4	7	7	7	7	2	5	5	5	5	5	4	6	5	5	6	5	6	6	6	6	7	5	6	3	6	5	4
1	1	2	2	3	4	1	2	2	1	4	3	4	6	6	7	7	7	7	4	5	4	4	3	5	4	4	4	5	5	5	6	6	5	5	5	5	5	5	5	6	5	6	6	7	7	6	7	7	7
1	1	1	2	2	1	1	2	1	1	5	5	5	6	6	4	6	4	6	6	4	6	6	5	6	5	4	5	6	6	7	7	6	6	5	6	5	7	5	4	5	4	4	4	7	7	6	7	7	7
1	1	2	3	1	1	1	2	2	1	5	5	5	6	6	4	6	4	6	6	4	6	6	5	6	5	4	5	6	6	7	7	6	6	5	6	5	7	5	4	5	4	4	4	7	7	6	7	7	7
1	1	1	4	1	2	3	1	2	2	4	4	5	5	4	4	3	3	5	4	5	5	4	5	4	4	5	4	3	4	5	4	5	5	4	2	1	2	3	1	2	3	4	5	5	4	5	6	6	5
1	1	2	2	1	3	1	1	1	1	5	4	4	5	4	5	4	5	4	5	4	5	4	5	4	4	5	4	5	4	5	4	5	4	4	4	5	4	5	4	5	5	4	5	4	4	6	6	7	7
1	1	2	3	1	1	1	1	1	1	7	7	7	7	5	6	6	6	7	6	6	5	6	5	5	4	6	6	5	6	5	6	5	7	5	5	5	4	6	4	5	4	4	3	7	7	7	1	7	6
1	1	2	1	3	6	3	3	2	1	4	4	3	5	5	3	3	4	4	3	3	5	4	4	3	3	5	4	4	5	3	3	2	4	4	3	5	4	5	4	4	4	4	5	3	5	7	7	7	6
1	1	1	3	1	1	2	2	1	1	5	5	5	6	3	3	2	2	3	5	6	6	6	6	6	6	6	7	5	3	4	5	6	5	6	6	6	5	5	5	6	6	5	5	6	5	6	5	6	7
1	1	1	3	1	4	2	1	1	2	7	7	7	7	5	4	4	5	4	5	5	5	6	5	4	5	4	4	5	6	5	6	5	5	6	5	4	6	7	5	5	5	6	6	7	6	7	7	7	7
1	1	2	3	2	4	3	2	2	1	5	4	5	5	6	7	7	7	7	5	5	6	5	1	7	7	7	7	7	4	6	7	7	7	5	6	4	5	5	7	7	7	7	6	6	6	7	7	7	5
1	1	1	3	2	4	2	3	2	1	5	4	5	5	6	7	7	7	7	5	5	6	5	1	7	7	7	7	7	4	6	7	7	7	5	6	4	5	5	7	7	7	7	6	6	6	7	7	7	5
1	1	1	2	1	7	3	2	1	1	5	4	5	5	6	7	7	7	7	5	5	6	5	1	7	7	7	7	7	4	6	7	7	7	5	6	4	5	5	7	7	7	7	6	6	6	7	7	7	5
1	1	1	3	1	2	2	1	1	1	5	5	7	7	6	5	6	5	5	6	4	6	5	5	6	5	5	5	6	6	5	5	6	5	4	5	6	5	7	4	5	5	6	5	6	7	6	7	7	2
1	1	1	1	2	2	1	3	1	1	7	7	7	7	5	6	6	6	7	5	5	7	6	4	5	4	4	4	6	5	5	4	5	5	5	4	6	5	7	3	3	3	5	5	7	7	7	7	7	6
1	1	1	3	1	5	2	1	1	1	7	7	7	7	5	6	6	6	7	5	5	7	6	4	5	4	4	4	6	5	5	4	5	5	5	4	6	5	7	3	3	3	5	5	7	7	7	7	7	6
1	1	1	3	1	1	1	1	2	2	5	6	7	5	5	5	5	7	5	7	6	7	7	6	6	6	7	5	6	5	6	6	5	5	3	3	2	4	3	7	6	6	7	7	5	4	4	6	6	3
1	1	2	3	1	1	2	2	1	2	7	7	7	7	5	4	5	4	4	3	3	4	3	6	5	6	7	5	5	3	5	5	6	5	3	4	3	4	4	3	3	3	3	3	5	6	5	5	4	5
1	1	2	2	2	5	2	1	1	2	4	5	5	6	6	5	6	7	6	5	6	6	6	6	7	6	7	7	7	7	6	7	2	7	6	6	3	6	6	7	7	7	7	1	6	6	5	6	6	6
1	1	1	3	1	7	1	1	1	2	6	6	6	5	4	5	3	4	4	6	5	7	6	4	5	4	5	4	5	5	5	6	6	6	7	7	7	7	6	6	6	5	6	7	4	5	5	6	6	1
1	1	2	2	2	1	1	2	1	2	6	6	6	5	4	5	3	4	4	6	5	7	6	4	5	4	5	4	5	5	5	6	6	6	7	7	7	7	6	6	6	5	6	7	4	5	5	6	6	1
1	1	2	4	1	2	2	1	2	2	4	5	5	3	4	5	3	4	4	5	4	3	4	4	5	4	5	3	4	4	5	5	3	4	4	5	4	5	3	5	4	5	5	3	4	4	5	7	7	7
1	1	1	1	1	1	2	3	1	1	5	5	5	6	4	4	4	5	4	5	6	6	5	5	4	4	4	4	5	6	5	5	5	5	3	2	2	3	3	6	7	7	7	7	5	6	6	6	7	6
1	1	2	4	1	4	2	2	1	2	4	4	5	6	5	6	5	6	5	6	5	6	5	4	5	5	4	4	5	5	5	7	5	6	3	3	3	3	2	2	4	3	4	4	7	7	6	7	7	6
1	1	2	2	1	1	2	1	1	2	6	5	5	6	7	5	7	7	7	3	2	4	2	5	5	5	6	6	5	5	5	7	6	5	7	7	7	7	7	6	6	5	6	6	7	7	7	7	6	5
1	1	1	2	1	1	2	1	1	1	6	6	6	6	6	6	5	5	6	3	3	3	2	5	5	4	6	5	2	6	7	7	7	7	5	5	6	5	6	5	4	5	6	5	7	7	7	7	7	6
1	1	1	2	2	2	2	2	1	1	5	5	5	5	4	5	5	5	5	4	5	5	4	5	4	5	5	5	4	5	5	5	5	4	5	1	2	2	3	2	2	5	4	4	5	5	6	7	7	4
1	1	1	2	2	2	1	2	1	1	6	6	5	6	7	7	7	7	7	5	5	5	5	4	3	4	6	4	7	7	2	7	7	7	6	6	5	7	5	4	4	4	5	4	7	6	7	7	7	6
1	1	1	3	1	7	1	2	1	1	6	6	5	6	7	7	7	7	7	5	5	5	5	4	3	4	6	4	7	7	2	7	7	7	6	6	5	7	5	4	4	4	5	4	7	6	7	7	7	6
1	1	2	4	1	2	2	3	2	2	2	4	3	3	1	2	3	2	2	3	2	3	3	3	3	3	4	3	2	3	3	2	3	1	1	1	7	1	3	4	4	3	5	4	2	2	2	3	3	1
1	1	1	2	1	5	2	1	1	1	6	6	6	6	6	6	5	6	6	6	6	7	6	5	6	6	5	6	3	2	2	2	3	4	5	5	5	6	6	7	7	7	7	6	4	6	5	6	6	5
1	1	2	2	2	5	1	1	1	2	6	6	6	6	6	6	5	6	6	6	6	7	6	5	6	6	5	6	3	2	2	2	3	4	5	5	5	6	6	7	7	7	7	6	4	6	5	6	6	5
1	1	2	3	2	3	3	2	2	2	7	6	7	7	5	4	4	4	4	5	5	6	6	7	7	7	7	7	6	6	6	6	6	6	7	7	2	7	7	7	7	6	7	7	4	4	4	4	4	7
1	1	2	4	1	4	2	3	2	1	5	5	6	6	4	5	5	5	4	6	6	6	6	5	4	5	5	6	7	6	6	7	7	1	4	5	4	5	4	4	5	4	4	4	4	5	4	4	5	7
1	1	1	2	2	4	1	2	1	1	7	7	7	7	4	4	4	4	4	5	4	5	6	5	4	5	4	4	5	3	6	6	6	5	6	5	6	6	6	3	4	2	3	3	6	5	6	7	6	6
1	1	1	1	2	3	2	1	1	2	7	7	7	7	4	4	4	4	4	5	4	5	6	5	4	5	4	4	5	3	6	6	6	5	6	5	6	6	6	3	4	2	3	3	6	5	6	7	6	6
1	1	2	4	1	1	3	2	1	1	4	3	5	2	2	4	5	2	4	4	4	2	5	3	2	2	2	3	5	4	3	3	5	5	2	3	4	5	2	2	4	4	3	5	5	2	1	3	2	3
1	1	1	2	2	1	2	2	1	1	7	2	7	7	6	6	4	5	6	6	6	6	7	3	5	5	5	5	6	4	6	6	6	7	5	5	4	5	5	6	6	6	6	6	7	6	7	7	7	7
1	1	1	2	1	2	2	2	1	1	7	2	7	7	6	6	4	5	6	6	6	6	7	3	5	5	5	5	6	4	6	6	6	7	5	5	4	5	5	6	6	6	6	6	7	6	7	7	7	7
1	1	1	2	1	3	1	2	1	1	5	5	5	4	7	7	7	7	6	6	6	6	6	5	6	6	6	6	5	3	4	5	5	5	5	6	5	6	5	7	7	7	7	2	5	5	4	5	5	4
1	1	1	3	1	4	1	2	1	1	5	4	6	6	5	5	5	6	5	6	5	4	5	6	6	6	6	6	7	7	7	7	2	7	4	5	4	5	4	7	7	1	7	7	5	6	5	5	5	5
1	1	1	1	1	3	3	2	2	1	4	4	5	4	5	5	5	4	4	4	5	4	3	4	4	5	4	3	4	4	4	4	4	3	4	1	1	1	1	2	1	4	4	4	5	5	3	4	5	6
1	1	1	1	2	1	3	2	1	1	4	4	3	5	4	4	5	3	4	4	5	4	5	3	4	4	5	5	4	5	3	4	4	5	4	5	4	5	3	4	4	4	5	4	5	3	6	6	7	2
1	1	1	2	3	5	2	1	1	2	5	6	7	6	7	6	7	7	7	7	1	7	7	3	4	4	4	5	6	5	5	6	5	6	7	7	7	7	7	5	4	3	4	5	5	6	5	7	6	5
1	1	2	3	1	1	2	1	1	2	2	3	3	4	3	2	3	2	3	2	3	3	2	1	3	3	3	1	5	5	4	4	4	4	3	1	2	4	1	2	1	2	3	3	2	7	1	1	1	4
1	1	1	2	2	5	2	1	1	1	6	5	5	5	7	7	7	1	7	6	6	5	5	4	4	5	6	6	6	5	5	7	6	6	3	3	3	3	3	5	5	5	5	4	4	5	6	6	6	5
1	1	2	3	1	5	1	1	2	1	6	6	6	6	6	5	5	5	5	6	6	5	6	4	4	5	4	3	2	2	3	2	3	5	3	2	3	3	3	6	7	5	6	6	5	6	6	5	6	4
1	1	1	3	1	1	2	1	1	1	2	4	4	4	4	2	5	4	5	4	5	4	5	5	5	5	4	4	5	5	4	5	5	5	4	1	1	2	1	2	2	4	5	5	4	5	5	6	5	5
1	1	1	1	1	7	3	2	1	1	5	4	5	3	5	2	5	4	4	5	5	5	5	2	5	5	5	5	5	5	4	3	5	5	5	2	4	5	4	5	3	4	3	4	5	5	7	7	7	7
1	1	2	2	2	1	1	1	1	1	4	5	6	6	3	4	4	5	4	6	6	6	5	7	7	7	7	6	4	4	4	4	4	5	7	7	2	7	7	6	7	7	7	7	6	7	7	7	7	5
1	1	1	2	1	3	1	2	1	1	6	4	6	5	6	6	6	6	7	3	3	1	4	5	5	5	6	5	7	6	7	2	7	7	5	5	5	6	6	5	6	5	6	6	7	7	6	7	7	7
1	1	2	1	1	3	3	1	2	2	5	3	5	4	4	5	3	5	4	5	5	5	3	4	3	5	2	5	4	4	5	3	5	1	4	5	2	4	3	5	3	5	1	4	3	5	5	4	5	5
1	1	2	2	2	1	1	2	1	1	4	5	4	5	6	7	7	7	7	6	6	7	6	6	5	6	7	6	5	5	6	6	5	5	7	7	2	7	7	6	5	6	4	5	5	4	5	6	4	7
1	1	2	2	3	6	3	3	1	1	7	7	1	7	5	5	6	6	5	5	4	5	6	6	6	6	5	5	7	3	7	7	6	7	7	7	7	2	7	7	6	7	7	7	6	4	5	6	5	6
1	1	2	1	2	7	1	3	1	1	7	7	1	7	5	5	6	6	5	5	4	5	6	6	6	6	5	5	7	3	7	7	6	7	7	7	7	2	7	7	6	7	7	7	6	4	5	6	5	6
1	1	1	3	1	1	1	2	1	1	6	7	7	7	6	6	5	7	6	2	2	3	2	6	5	5	7	6	6	6	5	6	6	6	4	6	6	6	6	4	4	4	4	4	5	5	6	7	5	6
1	1	2	1	1	2	1	3	1	1	4	5	5	4	5	4	4	5	4	4	5	5	4	4	5	5	5	3	4	4	5	4	4	5	4	4	4	5	4	4	5	5	4	4	5	4	4	4	4	1
1	1	2	3	2	8	3	3	1	2	6	6	6	6	7	7	7	7	7	6	6	6	6	5	5	5	5	6	3	3	3	2	3	2	7	7	6	7	7	7	7	6	7	7	4	5	5	6	5	6
1	1	2	2	3	1	2	2	1	1	7	7	7	7	7	7	7	7	7	4	3	2	3	5	6	6	6	5	7	2	7	6	7	7	5	7	6	6	6	6	6	5	7	6	5	5	5	5	5	4
1	1	2	3	1	3	1	1	1	2	7	7	7	7	4	5	3	4	4	7	6	6	7	6	6	5	6	5	4	4	4	6	5	6	6	5	4	6	5	6	5	4	4	5	7	7	1	7	7	6
1	1	2	2	1	7	3	3	1	1	7	7	7	7	4	5	3	4	4	7	6	6	7	6	6	5	6	5	4	4	4	6	5	6	6	5	4	6	5	6	5	4	4	5	7	7	1	7	7	6
1	1	2	2	3	5	1	2	1	2	7	6	6	5	7	7	1	7	7	3	2	3	3	7	6	7	7	6	5	6	4	5	5	6	6	6	5	5	6	6	4	5	6	5	4	5	6	5	6	5
1	1	2	3	1	5	2	1	1	1	6	4	6	5	3	4	4	4	4	1	7	7	7	6	7	7	7	7	5	5	6	4	6	5	6	5	5	5	5	7	6	6	6	6	7	7	6	7	7	4
1	1	1	3	1	4	2	2	1	2	7	7	7	7	6	6	6	5	6	3	2	3	3	4	4	5	4	5	6	6	6	5	7	6	4	4	5	5	3	6	5	6	7	6	6	6	3	7	7	4
1	1	1	3	1	1	1	2	1	2	6	7	7	7	5	4	4	5	5	3	3	3	4	6	6	4	6	6	6	3	5	6	6	5	6	5	5	6	5	2	1	3	2	3	6	4	6	5	6	5
1	1	1	2	2	3	1	2	1	1	5	3	5	4	7	7	7	7	7	3	1	5	3	5	5	5	5	5	5	6	6	6	5	5	5	5	5	5	6	4	5	4	5	5	7	7	7	7	7	7
1	1	2	2	1	3	1	3	2	2	6	5	5	6	7	7	7	7	7	3	3	2	3	5	4	6	5	6	5	5	5	7	6	5	6	6	6	6	6	4	3	4	4	6	4	5	4	4	5	6
1	1	2	3	2	4	3	3	2	1	6	5	5	6	7	7	7	7	7	3	3	2	3	5	4	6	5	6	5	5	5	7	6	5	6	6	6	6	6	4	3	4	4	6	4	5	4	4	5	6
1	1	1	1	2	8	1	1	1	1	6	6	4	6	5	6	6	6	6	4	4	6	5	4	5	5	5	5	5	2	3	3	2	3	5	5	5	5	5	7	7	2	7	7	5	5	4	4	4	5
1	1	1	4	1	1	3	1	2	1	5	5	6	5	3	4	2	3	4	4	5	6	5	6	7	6	5	6	5	4	6	6	5	5	4	6	5	5	7	5	2	4	4	4	7	5	7	7	7	2
1	1	2	2	2	2	2	2	1	1	3	4	5	4	3	3	2	1	4	4	5	4	5	5	3	4	3	5	3	4	3	2	4	3	2	3	4	5	5	4	5	4	5	4	5	4	5	7	6	5
1	1	2	4	1	1	1	2	2	1	7	7	7	7	4	5	4	4	4	6	4	6	6	3	2	3	2	3	6	4	6	5	5	6	6	5	5	5	6	5	5	5	6	5	7	7	7	7	7	6
1	1	1	2	1	1	2	1	1	2	4	6	5	4	6	5	6	6	6	6	4	5	4	6	4	6	6	6	2	2	2	3	3	2	7	7	7	7	7	4	4	5	4	4	6	5	5	5	6	6
1	1	2	2	1	5	1	1	1	2	3	2	5	4	3	2	5	4	5	2	1	2	4	3	5	3	2	2	5	4	2	2	2	1	1	4	3	5	4	3	4	2	3	3	2	4	4	5	5	5
1	1	2	2	2	5	1	2	1	1	4	3	5	4	5	4	3	5	4	5	4	3	4	2	3	4	5	4	3	4	5	4	3	4	4	5	4	3	5	4	3	3	4	2	4	4	5	4	4	7
1	1	2	2	1	4	2	1	1	1	5	5	5	5	4	6	6	6	5	5	5	5	7	4	5	6	5	6	4	2	2	2	3	3	7	7	7	7	7	4	5	4	5	5	7	7	7	7	5	5
1	1	1	3	1	1	1	1	1	1	6	6	7	7	5	5	5	6	4	5	6	7	6	7	7	6	7	7	6	6	5	5	5	7	6	6	5	6	6	2	3	3	4	3	6	6	5	5	5	7
1	1	2	4	1	7	2	3	1	1	7	7	7	7	3	6	5	5	6	3	3	3	3	4	5	5	4	6	6	6	5	5	5	6	6	6	6	7	7	2	7	7	7	7	7	7	7	7	7	6
1	1	2	3	1	1	1	1	1	1	5	6	5	5	4	5	5	5	6	2	3	3	2	4	3	1	2	1	4	6	5	6	5	7	3	3	2	3	4	4	4	4	4	4	5	4	5	6	4	4
1	1	2	3	1	7	1	1	2	2	5	6	6	6	6	6	4	5	6	7	7	7	7	3	3	3	3	3	3	3	3	3	3	2	5	5	4	6	7	5	6	6	6	6	6	6	4	6	6	6
1	1	1	2	2	1	2	2	1	1	5	6	7	5	6	7	7	7	7	7	1	7	7	7	7	7	7	6	7	5	5	6	5	6	7	2	7	7	7	5	6	5	7	5	4	5	4	4	6	4
1	1	1	4	1	3	3	3	2	1	5	6	7	5	6	7	7	7	7	7	1	7	7	7	7	7	7	6	7	5	5	6	5	6	7	2	7	7	7	5	6	5	7	5	4	5	4	4	6	4
1	1	2	2	2	1	1	2	2	2	5	4	5	7	5	6	6	4	5	2	3	3	3	5	6	5	5	5	2	3	3	3	4	3	7	6	6	7	6	5	5	4	6	5	6	6	6	7	7	5
1	1	1	2	1	3	2	2	1	1	5	4	5	7	5	6	6	4	5	2	3	3	3	5	6	5	5	5	2	3	3	3	4	3	7	6	6	7	6	5	5	4	6	5	6	6	6	7	7	5
1	1	1	4	1	5	1	3	2	1	6	6	5	6	6	6	6	5	6	4	4	4	4	7	7	7	7	7	1	2	6	3	2	2	5	6	6	6	5	5	5	6	6	6	6	5	4	5	6	5
1	1	1	3	1	5	1	1	1	1	5	4	6	6	6	6	5	6	6	1	1	1	3	5	5	5	6	7	5	6	4	6	7	6	6	6	5	5	7	5	5	4	5	6	6	6	7	7	7	5
1	1	1	2	1	1	2	3	1	1	2	4	2	4	4	4	3	5	5	4	4	3	5	3	4	2	4	2	4	4	2	4	4	2	5	2	4	5	2	4	2	4	2	4	4	2	6	6	7	6
1	1	1	3	1	4	2	1	2	1	1	7	1	1	2	1	2	3	2	3	3	3	3	3	2	3	2	2	1	1	1	1	2	7	2	4	3	3	3	5	5	5	4	4	2	2	2	3	4	2
1	1	2	4	1	7	2	1	1	1	7	7	7	7	5	6	5	5	7	7	7	1	7	5	3	4	5	4	7	7	1	7	7	6	5	5	5	5	5	5	4	6	6	5	4	5	6	5	6	7
1	1	2	2	2	4	1	2	1	2	6	6	4	4	7	7	7	7	7	7	7	1	7	7	7	7	1	7	6	4	6	7	7	6	5	5	6	5	5	7	7	7	7	7	6	6	6	6	5	6
1	1	1	2	1	3	1	2	2	1	6	5	6	6	6	6	4	6	6	7	5	7	6	4	3	4	4	4	3	3	3	2	3	3	6	6	6	6	6	7	7	7	7	2	6	7	6	7	6	7
1	1	1	2	1	3	2	2	1	2	6	6	6	7	6	6	4	6	6	7	7	7	2	7	7	7	6	7	7	7	1	7	7	7	4	5	5	5	6	5	7	7	7	7	7	7	7	7	7	4
1	1	1	3	2	7	2	2	1	2	7	6	7	7	7	7	7	7	1	5	4	4	5	7	7	7	7	7	4	4	4	5	4	4	4	4	4	4	4	5	5	5	6	6	7	6	5	7	6	6
1	1	1	2	3	3	2	2	2	1	3	1	1	1	2	1	2	2	3	6	4	5	4	2	3	2	2	3	1	1	3	3	3	2	2	4	3	3	2	1	7	1	2	1	3	3	3	3	3	7
1	1	1	2	1	2	2	1	1	1	7	7	7	7	3	3	3	3	3	1	7	7	7	4	5	4	4	4	7	6	6	5	5	7	6	6	6	5	5	6	7	6	6	6	5	5	6	5	5	7
1	1	1	3	2	3	1	2	1	2	3	3	3	3	5	5	5	5	4	5	5	5	5	6	6	4	7	6	2	2	2	3	3	4	7	7	6	7	7	5	5	4	5	4	5	6	6	6	6	5
1	1	2	2	2	1	2	2	1	1	4	5	5	4	5	4	5	5	4	5	4	5	4	4	4	5	4	5	4	5	4	4	4	5	4	1	1	1	2	1	1	4	5	5	2	5	5	6	6	3
1	1	1	4	1	4	2	2	2	2	5	5	4	5	4	5	5	5	5	5	5	5	5	5	5	5	5	5	5	5	5	5	5	5	5	1	2	5	4	1	2	5	4	4	5	4	2	2	3	7
1	1	2	3	1	5	1	2	1	1	4	2	3	5	1	4	2	3	5	2	4	2	3	5	2	2	4	3	1	4	3	2	5	3	2	4	2	3	5	2	4	1	3	2	4	3	4	5	5	4
1	1	1	2	2	2	1	1	1	1	7	7	7	7	4	4	3	4	4	7	7	7	7	5	6	6	5	6	3	2	3	3	3	3	4	5	5	6	6	7	7	6	7	7	6	5	4	7	6	6
1	1	1	3	1	2	1	2	1	2	7	7	7	7	4	4	3	4	4	7	7	7	7	5	6	6	5	6	3	2	3	3	3	3	4	5	5	6	6	7	7	6	7	7	6	5	4	7	6	6
1	1	1	4	1	2	2	1	1	1	4	5	5	5	7	7	1	7	7	6	6	4	6	7	7	6	7	7	7	7	7	7	1	7	5	6	4	4	4	5	4	4	4	4	5	5	7	6	5	5
1	1	1	3	1	7	1	1	1	1	7	6	7	7	5	5	5	6	6	5	3	4	4	5	5	5	5	5	2	1	1	7	2	2	6	5	5	5	5	7	7	5	5	6	5	5	5	6	6	5
1	1	2	4	1	5	2	3	2	1	1	2	2	1	2	2	1	1	3	1	3	1	3	3	4	3	2	1	2	1	2	1	7	1	3	2	3	3	3	2	2	3	2	1	1	7	1	2	1	3
1	1	2	3	1	5	1	1	1	1	2	4	2	2	4	5	3	4	2	1	2	4	3	2	4	4	3	2	4	4	1	3	5	4	2	2	2	4	4	5	3	2	5	5	3	2	5	5	6	6
1	1	2	4	1	3	2	1	1	1	7	5	6	6	5	5	4	5	6	2	3	4	3	2	4	2	3	3	6	6	5	6	6	6	3	4	4	4	3	3	3	1	3	3	5	6	6	6	6	6
1	1	1	2	3	8	1	2	1	1	6	4	5	6	7	7	1	7	7	7	6	7	7	4	5	4	6	6	6	5	6	6	5	5	3	3	3	2	3	6	6	6	6	6	7	6	7	7	7	6
1	1	2	4	1	8	2	1	2	2	6	6	5	5	6	5	6	6	5	6	6	5	5	6	5	5	6	4	1	7	7	7	7	7	7	6	7	7	7	4	4	6	5	5	7	7	7	7	7	2
1	1	1	2	2	3	2	2	2	1	7	7	7	1	4	5	4	4	4	6	5	5	5	5	5	4	5	5	7	5	5	6	5	5	3	2	2	3	3	6	6	6	6	7	5	6	6	6	6	3
1	1	2	2	2	7	2	1	1	2	7	7	7	1	4	5	4	4	4	6	5	5	5	5	5	4	5	5	7	5	5	6	5	5	3	2	2	3	3	6	6	6	6	7	5	6	6	6	6	3
1	1	2	2	2	7	1	2	1	1	7	7	7	7	5	6	6	4	5	3	3	3	3	7	7	6	7	7	7	7	7	7	1	7	5	5	6	6	6	4	4	4	4	4	5	4	5	6	7	5
1	1	1	4	1	3	1	1	1	1	7	7	7	7	5	6	6	4	5	3	3	3	3	7	7	6	7	7	7	7	7	7	1	7	5	5	6	6	6	4	4	4	4	4	5	4	5	6	7	5
1	1	1	2	2	7	1	2	1	1	7	7	7	7	6	7	7	7	7	7	6	7	7	5	6	5	4	4	7	7	2	7	7	7	5	5	5	6	5	7	7	7	7	1	7	7	7	2	7	6
1	1	1	3	1	2	2	1	1	2	7	7	7	7	6	7	7	7	7	7	6	7	7	5	6	5	4	4	7	7	2	7	7	7	5	5	5	6	5	7	7	7	7	1	7	7	7	2	7	6
1	1	1	2	2	8	3	2	2	1	3	3	3	5	4	5	4	5	5	3	2	3	2	4	5	5	4	4	6	5	6	5	4	5	6	7	6	5	6	7	7	6	7	7	7	7	7	7	7	6
1	1	2	2	1	1	1	2	1	1	6	6	6	6	7	7	7	7	6	6	5	6	6	3	3	2	5	4	3	3	2	3	3	3	5	6	6	6	6	6	7	6	7	6	4	4	4	5	5	7
1	1	1	2	2	1	2	2	1	1	4	5	5	5	5	4	5	5	5	4	5	5	4	5	5	5	5	5	4	5	4	5	5	5	5	2	1	2	1	1	1	5	5	4	5	5	7	7	7	4
1	1	1	4	1	2	2	2	2	1	6	6	6	5	7	7	7	7	7	3	3	2	3	3	3	3	3	3	3	3	2	2	2	2	5	5	5	6	6	5	5	4	4	5	5	5	5	5	5	5
1	1	2	1	2	1	1	1	1	1	5	6	5	6	6	5	5	6	6	5	5	5	5	7	7	1	7	7	7	7	7	7	1	7	6	5	5	6	6	4	5	4	4	4	7	7	7	7	7	4
1	1	1	3	1	4	1	2	2	1	6	5	5	6	4	4	4	4	5	3	5	5	5	4	6	4	5	5	1	7	7	7	7	7	2	3	3	2	2	3	3	3	4	3	5	6	5	6	5	5
1	1	1	2	2	1	2	2	1	1	6	5	5	6	4	4	4	4	5	3	5	5	5	4	6	4	5	5	1	7	7	7	7	7	2	3	3	2	2	3	3	3	4	3	5	6	5	6	5	5
1	1	2	3	1	5	3	2	2	2	7	7	7	7	5	4	5	5	5	6	5	6	6	7	7	7	7	6	2	2	3	2	3	5	4	4	3	5	4	7	7	6	7	7	5	6	5	6	6	3
1	1	2	3	1	3	1	2	1	1	6	5	5	6	7	7	7	7	7	3	2	4	2	4	5	4	5	5	6	3	6	5	7	5	6	5	5	6	5	3	7	3	4	4	5	6	5	7	5	6
1	1	1	1	1	3	1	3	1	2	5	6	5	6	5	5	5	5	6	3	3	2	4	5	6	3	6	6	3	2	3	3	3	3	6	3	6	6	6	2	5	5	4	5	7	5	5	6	6	7
1	1	1	3	1	4	3	1	1	1	6	6	5	6	4	5	4	5	4	2	3	3	3	3	5	5	4	4	5	5	5	5	6	5	4	4	5	5	5	1	7	3	2	2	6	5	5	5	5	1
1	1	1	2	1	5	1	2	1	2	7	6	7	7	6	6	5	6	6	7	7	7	7	5	7	6	6	6	2	2	3	3	2	3	5	5	6	4	4	3	3	3	4	3	5	5	5	5	7	5
1	1	1	2	2	1	2	2	1	1	5	4	4	5	3	6	5	7	6	3	4	2	4	6	5	5	6	6	6	5	5	6	5	4	7	7	7	7	2	3	4	2	3	2	5	7	6	7	7	5
1	1	1	3	1	3	2	1	1	2	5	4	4	5	3	6	5	7	6	3	4	2	4	6	5	5	6	6	6	5	5	6	5	4	7	7	7	7	2	3	4	2	3	2	5	7	6	7	7	5
1	1	2	2	2	2	1	2	1	1	5	6	5	7	5	5	6	5	5	5	4	6	7	4	5	3	4	4	2	3	2	3	3	2	7	6	5	6	5	5	4	3	4	4	6	7	7	7	7	5
1	1	2	2	3	5	2	2	1	2	6	6	6	6	6	6	6	5	6	3	3	2	4	1	7	7	7	7	6	7	7	2	7	7	6	6	6	6	6	6	6	6	6	5	4	6	5	6	6	7
1	1	1	4	1	2	2	1	1	2	2	2	5	4	3	2	3	1	4	4	5	3	4	1	2	2	3	5	2	2	2	4	3	3	5	2	2	4	1	2	4	2	4	5	2	4	5	6	7	4
1	1	2	3	1	2	1	2	2	1	1	1	7	1	2	1	2	1	7	3	2	3	3	2	2	1	4	3	2	2	3	2	3	3	6	5	5	5	5	1	2	3	3	1	3	2	2	3	3	2
1	1	2	4	1	6	1	1	2	2	7	7	7	7	6	5	4	5	6	5	6	5	5	5	3	4	4	4	6	7	7	7	5	7	5	4	3	4	4	1	3	3	2	2	7	6	4	5	6	5
1	1	2	3	1	4	2	2	1	2	3	3	3	3	5	4	4	5	4	6	6	6	7	7	7	7	7	6	2	3	2	3	3	3	2	3	3	3	3	4	4	5	5	4	5	7	5	6	6	5
1	1	1	2	2	8	1	3	1	1	5	6	6	5	7	2	1	1	2	2	3	4	1	3	4	4	5	4	4	4	3	4	4	4	4	4	4	5	5	2	2	3	2	3	1	2	7	2	2	3
1	1	2	2	2	2	2	1	1	1	7	7	7	7	7	7	7	7	7	7	7	6	7	4	5	4	4	4	7	1	7	7	7	7	7	7	7	7	7	5	4	4	4	5	5	5	5	5	5	4
1	1	1	2	2	1	2	2	1	1	3	4	2	3	3	1	2	3	3	2	3	3	2	3	4	2	2	3	3	4	3	3	2	2	4	2	2	3	3	4	2	3	3	2	4	2	5	5	5	6
1	1	1	2	3	7	1	1	1	1	4	5	5	4	4	4	5	3	5	4	4	5	4	5	4	3	4	4	5	5	4	4	5	4	4	2	2	1	4	3	4	2	1	4	5	4	2	2	2	7
1	1	2	1	3	3	3	1	2	2	2	1	2	1	5	6	6	5	6	3	4	3	3	2	2	3	2	3	5	4	4	6	5	5	6	5	6	6	7	4	4	4	4	4	5	5	4	4	4	6
1	1	1	2	2	1	2	1	1	1	7	6	5	6	7	7	6	6	7	6	5	6	7	4	5	4	4	5	7	7	7	1	7	7	6	5	5	7	6	3	3	2	4	2	4	5	5	5	4	4
1	1	1	2	1	5	2	2	1	2	7	7	7	7	4	4	5	5	5	5	5	4	5	6	4	5	5	4	7	1	7	1	1	1	5	6	5	5	6	5	6	6	7	6	6	6	5	6	6	5
1	1	2	4	1	1	2	2	2	1	6	6	5	6	2	3	2	2	2	6	5	6	5	3	1	2	3	3	4	5	3	4	4	4	5	4	3	4	4	5	6	5	5	6	6	6	6	6	5	7
1	1	2	3	1	3	2	1	1	1	4	3	5	4	2	2	2	4	1	3	5	4	3	2	4	3	3	2	5	4	4	2	1	3	4	4	4	2	2	3	1	4	5	2	4	3	6	7	7	4
1	1	1	2	3	7	1	1	1	1	5	6	5	5	6	5	4	5	5	6	6	6	6	7	1	7	7	7	2	3	3	2	3	4	7	6	7	7	7	4	4	4	4	4	7	7	7	7	7	6
1	1	1	3	2	6	3	3	2	1	3	2	3	3	6	6	6	6	6	5	5	4	5	6	5	6	6	5	6	6	6	6	5	7	7	7	1	7	7	5	6	5	5	4	7	7	7	7	7	3
1	1	2	3	1	5	2	1	1	1	6	5	6	6	7	7	7	7	6	5	3	5	6	7	3	7	7	7	3	2	3	3	3	3	4	6	6	5	7	3	3	3	2	3	6	6	6	5	5	5
1	1	1	1	2	7	1	2	2	1	7	7	7	7	4	5	4	4	4	6	7	6	5	7	7	6	7	7	7	6	7	7	1	7	6	5	5	6	6	3	3	2	2	3	6	5	5	5	5	5
1	1	1	2	2	1	2	2	1	2	7	6	7	7	5	5	5	5	7	6	4	6	4	4	3	5	4	4	7	1	7	7	7	7	7	1	7	7	7	3	5	3	4	6	4	4	4	4	5	5
1	1	1	2	1	7	1	1	1	2	6	6	7	7	4	3	3	3	3	3	1	3	4	5	5	5	5	5	3	2	3	3	4	3	4	4	3	4	4	5	2	4	4	5	6	7	6	6	5	3
1	1	2	2	3	1	2	1	2	2	5	6	5	5	5	5	4	5	4	1	3	1	3	2	3	2	4	2	1	3	2	3	2	3	3	2	1	2	3	5	4	5	5	6	1	3	3	2	2	5
1	1	1	3	2	1	1	3	1	1	7	7	7	7	5	5	5	5	5	7	7	7	7	5	5	4	6	5	3	3	3	2	2	4	4	5	6	6	6	3	4	3	4	4	7	6	7	7	7	5
1	1	1	1	1	6	3	3	2	1	6	6	7	5	4	4	4	5	5	7	7	7	1	7	7	6	7	7	7	7	5	7	6	7	7	7	1	7	7	7	7	7	1	7	6	6	5	6	6	5
1	1	2	3	1	1	1	1	1	1	6	6	7	5	4	4	4	5	5	7	7	7	1	7	7	6	7	7	7	7	5	7	6	7	7	7	1	7	7	7	7	7	1	7	6	6	5	6	6	5
1	1	2	3	2	3	3	3	2	1	4	3	2	3	6	6	6	6	6	7	7	2	7	4	3	5	7	5	7	6	5	5	6	5	4	4	4	4	4	7	2	7	7	7	6	6	6	5	5	3
1	1	1	3	1	7	2	2	1	1	7	7	7	7	7	7	7	7	7	6	6	6	6	7	7	7	7	1	3	3	3	3	2	2	6	6	6	7	6	5	5	5	6	5	5	6	5	6	5	7
1	1	1	4	1	4	3	2	1	1	2	2	3	2	7	6	7	7	7	6	5	6	5	5	5	5	6	6	5	5	5	6	6	4	3	3	3	2	3	1	2	3	3	3	5	5	5	5	6	4
1	1	1	3	1	5	2	1	1	1	7	7	6	7	4	4	4	5	4	2	2	3	3	5	6	5	5	6	6	5	6	6	7	5	3	4	3	3	2	7	7	7	7	7	4	4	5	5	4	3
1	1	2	3	1	5	2	1	2	1	7	7	1	7	4	5	4	4	5	3	2	3	4	5	4	5	5	6	3	3	3	2	4	3	4	6	5	5	5	4	4	4	5	4	6	6	6	6	6	7
1	1	1	3	1	1	1	2	1	1	6	7	7	7	5	6	5	6	5	2	3	2	4	2	4	2	2	3	5	5	5	5	5	5	6	7	7	7	7	7	5	3	6	5	5	7	7	7	7	6
1	1	2	3	1	7	2	1	1	1	4	2	3	5	3	4	4	2	3	5	4	3	5	2	3	4	4	2	3	1	5	4	3	3	4	2	5	3	4	2	1	5	3	2	2	5	6	6	6	5
1	1	2	3	1	5	2	2	1	2	6	6	5	6	7	7	6	7	7	5	5	5	5	6	5	5	7	5	2	3	3	2	3	2	5	6	4	6	5	7	7	7	7	1	7	7	7	7	7	5
1	1	2	3	1	3	1	1	2	1	7	7	7	7	7	7	7	7	7	7	1	7	7	7	7	7	7	2	7	7	3	7	7	6	7	5	5	5	5	7	7	7	2	7	7	7	7	7	7	2
1	1	2	1	2	1	1	3	1	2	7	7	7	7	7	7	7	7	7	7	1	7	7	7	7	7	7	2	7	7	3	7	7	6	7	5	5	5	5	7	7	7	2	7	7	7	7	7	7	2
1	1	2	4	1	5	2	2	2	2	6	4	5	7	4	4	5	4	4	4	1	2	1	3	3	2	2	3	3	3	2	3	2	3	7	6	6	6	6	5	5	5	5	6	6	5	6	7	7	3
1	1	1	2	2	3	2	2	1	2	6	6	7	5	6	4	4	4	5	4	4	4	5	4	4	4	4	4	7	5	1	7	7	7	5	5	3	6	6	4	3	1	3	2	6	6	6	7	7	6
1	1	1	2	2	3	1	1	2	1	6	6	7	5	6	4	4	4	5	4	4	4	5	4	4	4	4	4	7	5	1	7	7	7	5	5	3	6	6	4	3	1	3	2	6	6	6	7	7	6
1	1	1	3	2	6	1	1	2	1	5	4	5	4	4	3	3	4	4	4	5	5	4	5	3	5	3	4	4	5	4	3	3	4	4	1	2	2	1	2	3	4	4	5	4	5	4	4	5	7
1	1	2	4	1	6	3	3	1	2	6	6	7	5	5	6	4	4	5	4	4	6	6	6	6	6	6	6	3	3	1	3	3	2	6	5	6	5	5	2	3	3	2	3	5	4	4	4	5	7
1	1	2	3	1	2	1	1	1	1	5	4	5	3	3	5	5	3	5	4	5	3	5	4	5	5	3	5	4	5	5	4	3	4	4	1	2	2	1	1	3	5	4	2	4	4	7	7	7	7
1	1	2	2	1	5	2	1	1	2	6	6	6	6	7	7	7	7	7	6	4	5	6	7	7	7	1	7	2	2	4	3	4	3	5	5	6	6	6	7	7	7	7	2	5	7	7	7	7	6
1	1	2	3	1	7	2	2	2	2	7	6	7	7	7	7	7	7	7	7	7	6	7	7	7	7	7	7	2	7	7	7	6	7	3	2	3	3	3	7	7	1	7	7	6	6	5	7	6	6
1	1	1	4	1	3	2	1	2	1	6	7	7	7	5	4	4	4	6	5	7	6	5	4	4	4	5	5	3	3	3	3	2	3	7	7	7	1	7	7	7	6	7	7	5	7	6	5	5	7
1	1	1	2	2	1	2	2	1	1	2	2	2	5	2	3	1	4	3	4	4	4	5	3	3	3	4	2	3	3	1	3	3	3	6	5	6	5	5	4	4	4	4	4	4	6	5	5	6	7
1	1	2	3	1	4	2	2	1	1	6	6	5	6	5	5	4	6	5	5	5	5	7	5	6	6	7	5	2	1	1	2	7	2	4	5	6	5	5	3	4	3	4	3	6	7	5	6	5	7
1	1	1	2	2	1	2	2	1	1	7	7	7	7	5	6	5	4	6	7	6	6	6	3	3	2	3	2	7	6	5	7	7	7	3	2	2	3	2	6	4	4	6	6	4	6	4	5	6	5
1	1	2	2	3	7	2	3	2	2	5	4	5	5	2	2	1	2	7	1	2	2	3	7	1	3	1	2	3	4	1	3	2	3	2	3	1	4	1	1	1	3	3	3	5	5	5	5	5	4
1	1	2	2	1	5	1	2	1	2	6	6	6	6	6	6	5	7	7	3	3	3	3	5	6	6	6	5	2	3	1	3	3	2	6	5	4	6	6	5	6	4	5	7	6	6	5	6	5	7
1	1	1	2	1	1	2	2	1	1	5	5	5	6	3	5	4	4	5	5	5	6	6	5	4	4	4	4	1	1	1	7	2	2	6	5	5	6	7	7	7	6	7	7	5	6	6	5	6	5
1	1	1	1	2	5	1	1	2	1	5	5	5	6	3	5	4	4	5	5	5	6	6	5	4	4	4	4	1	1	1	7	2	2	6	5	5	6	7	7	7	6	7	7	5	6	6	5	6	5
1	1	1	3	1	2	2	2	1	2	7	6	7	7	5	5	6	6	6	7	1	7	7	4	4	5	4	5	3	2	3	3	3	4	5	5	4	6	5	7	7	7	1	7	5	6	6	6	5	5
1	1	2	2	2	4	2	1	1	2	7	6	7	7	5	5	6	6	6	7	1	7	7	4	4	5	4	5	3	2	3	3	3	4	5	5	4	6	5	7	7	7	1	7	5	6	6	6	5	5
1	1	2	3	1	7	2	2	1	2	6	7	7	7	6	6	5	6	6	6	7	7	7	3	3	3	3	2	5	5	6	6	5	5	3	3	2	1	3	5	4	5	6	4	6	5	4	5	7	5
1	1	1	2	3	2	1	2	2	1	7	7	7	7	7	7	6	7	7	5	5	6	5	3	1	3	3	3	4	5	4	5	5	6	3	5	5	4	4	3	2	3	3	3	7	7	6	7	7	5
1	1	1	2	2	1	1	2	1	1	7	7	7	7	7	7	6	7	7	5	5	6	5	3	1	3	3	3	4	5	4	5	5	6	3	5	5	4	4	3	2	3	3	3	7	7	6	7	7	5
1	1	1	2	1	3	1	2	1	1	7	6	7	7	7	7	7	1	7	5	5	4	4	5	5	4	4	4	7	1	6	7	7	7	7	7	7	7	2	5	4	3	4	4	7	7	5	7	7	5
1	1	2	2	3	5	2	2	1	2	5	6	7	7	1	7	7	7	7	2	2	4	2	7	1	7	7	7	6	6	6	6	6	7	3	6	5	5	6	5	4	4	6	5	6	5	6	7	5	5
1	1	2	2	1	2	1	1	1	2	7	7	7	1	4	4	4	4	4	6	5	5	6	6	7	7	7	7	3	5	4	6	5	5	1	7	7	7	7	2	3	3	4	3	5	3	5	6	6	4
1	1	2	4	1	5	1	3	2	1	4	4	5	5	5	5	4	4	4	4	3	4	5	4	4	4	5	5	4	4	3	4	5	4	3	1	1	1	1	2	2	5	4	4	4	4	5	4	4	7
1	1	1	3	1	1	1	2	1	1	5	6	5	6	7	6	6	7	6	4	5	5	4	3	3	2	3	2	7	7	7	6	7	3	2	2	3	3	2	5	7	5	5	5	5	7	7	7	7	3
1	1	2	3	2	5	2	1	1	2	6	7	7	7	7	6	5	5	5	6	7	7	7	2	4	3	2	4	1	7	7	7	7	7	7	7	2	7	7	4	4	4	5	4	5	5	5	6	5	6
1	1	2	1	2	1	3	1	2	1	5	3	4	3	4	2	4	3	5	3	4	3	4	5	3	5	3	4	3	4	2	5	4	3	4	2	4	3	1	3	2	4	2	4	5	3	5	4	6	7
1	1	2	2	2	7	2	2	1	1	4	5	6	6	5	4	3	4	5	7	7	7	7	4	5	4	7	4	3	1	4	3	2	2	7	7	7	7	1	3	5	5	5	5	4	6	4	6	5	4
1	1	1	2	2	4	3	3	2	1	5	6	6	7	7	7	7	7	7	7	7	6	6	5	4	5	5	6	3	2	3	4	3	3	6	6	5	6	7	3	3	3	3	3	5	6	6	4	5	7
1	1	2	3	1	2	1	1	1	1	7	5	4	5	6	6	6	7	6	5	5	5	5	6	5	4	7	6	7	7	7	1	7	7	6	7	7	7	7	3	2	3	2	3	2	7	7	7	7	3
1	1	1	4	1	2	3	1	1	1	4	4	3	4	3	2	3	4	3	1	2	2	3	7	1	1	1	2	4	2	1	2	4	3	4	4	3	4	4	3	2	3	2	2	5	5	4	6	5	1
1	1	1	1	1	8	1	2	2	1	3	2	3	3	3	2	1	3	4	4	4	3	4	7	7	6	7	7	2	3	1	3	2	2	3	3	2	2	1	4	4	3	4	4	5	4	3	4	3	6
1	1	2	3	1	1	1	2	2	1	5	6	6	6	7	7	7	7	7	6	3	5	6	5	6	6	6	6	7	7	5	7	7	1	3	3	3	3	3	4	5	4	4	5	3	2	2	3	2	5
1	1	2	3	1	1	2	2	1	1	7	6	7	7	7	6	7	7	7	4	3	3	3	2	4	4	4	5	3	3	3	3	3	2	3	3	2	3	3	5	5	5	5	6	7	6	7	7	7	5
1	1	1	2	2	4	2	2	1	2	3	3	2	3	2	1	3	7	1	1	1	7	2	7	1	1	1	1	3	3	2	2	2	3	2	3	1	4	2	4	3	3	3	3	5	5	5	6	6	2
1	1	2	3	1	5	1	1	1	1	6	5	5	6	4	5	4	4	5	2	3	2	3	4	4	5	6	5	7	7	7	1	7	7	6	7	7	7	7	3	3	2	3	3	5	4	5	6	6	7
1	1	1	2	2	1	2	2	1	1	7	6	7	7	7	1	7	7	7	4	4	4	5	7	7	6	7	7	3	3	3	3	2	4	6	7	7	7	7	5	5	4	4	4	3	5	5	4	5	7
1	1	2	4	1	6	3	1	1	1	7	6	7	7	7	1	7	7	7	4	4	4	5	7	7	6	7	7	3	3	3	3	2	4	6	7	7	7	7	5	5	4	4	4	3	5	5	4	5	7
1	1	1	2	2	1	2	2	1	1	6	6	5	6	7	7	6	7	7	6	6	6	6	7	7	6	7	7	2	2	3	3	3	2	3	1	2	3	2	5	5	4	5	5	6	6	4	5	5	6
1	1	1	1	2	8	1	1	2	2	2	3	3	5	7	7	7	7	7	3	3	3	3	4	6	5	4	4	7	6	7	7	3	7	7	7	3	7	7	3	6	5	6	5	4	5	5	6	5	1
1	1	1	1	1	2	2	1	2	2	4	4	5	5	4	4	3	2	4	3	4	4	5	5	2	3	4	3	4	4	3	3	4	4	5	1	2	5	4	3	4	4	5	4	5	3	7	7	7	7
1	1	1	3	1	3	1	1	1	1	6	6	7	6	5	4	5	5	5	5	3	6	5	5	5	4	6	4	5	4	5	5	5	6	2	2	2	1	2	3	2	3	2	3	7	1	1	2	3	2
1	1	2	2	1	2	1	2	1	2	4	3	5	4	5	3	2	1	4	4	4	5	4	5	3	3	4	3	4	5	3	2	3	2	4	2	1	2	1	2	1	4	3	5	4	5	5	7	6	6
1	1	2	4	1	5	1	2	1	1	7	7	7	7	5	5	4	5	5	1	2	1	1	3	5	6	5	5	6	7	7	7	1	7	5	5	5	6	3	4	5	5	6	5	5	7	6	6	6	6
1	1	2	2	2	2	1	1	1	1	1	1	2	3	4	3	3	2	3	3	2	3	3	1	7	1	2	1	6	4	4	5	4	5	6	6	6	6	5	3	2	2	2	3	4	7	4	4	6	1
1	1	2	1	1	1	3	3	2	2	3	1	2	4	5	5	6	6	7	4	4	4	4	1	2	1	1	7	5	4	4	5	4	6	1	3	7	1	2	4	4	4	5	4	3	2	3	2	3	2
1	1	1	2	1	2	2	2	1	1	1	2	1	2	2	3	3	3	3	3	3	5	3	1	2	3	3	2	1	1	7	1	1	7	1	1	2	2	4	1	1	1	1	7	1	7	2	1	2	4
1	1	1	4	1	3	2	2	2	1	1	2	3	3	1	1	1	7	1	2	1	1	2	4	4	4	4	5	1	1	1	2	1	7	3	3	1	3	3	1	1	1	7	2	2	2	2	2	3	3
1	1	1	2	2	1	1	2	1	1	7	7	7	7	4	7	6	6	6	1	1	7	1	7	7	6	7	7	5	4	5	5	6	6	7	7	7	1	7	5	4	5	6	4	6	6	5	7	6	5
1	1	2	3	1	1	2	1	1	2	3	6	6	6	1	1	3	3	3	3	1	1	1	1	4	3	3	4	3	2	3	2	3	3	2	7	1	2	1	1	7	2	3	1	3	3	2	2	3	5
1	1	1	2	2	3	2	1	1	1	5	4	7	5	5	4	4	5	4	7	7	7	7	5	5	5	5	5	2	2	1	3	3	2	7	7	6	7	7	7	1	7	7	7	5	6	6	6	6	7
1	1	2	2	3	8	3	3	2	2	3	3	3	2	6	5	6	6	6	4	4	4	5	6	6	6	6	7	3	3	2	3	1	7	6	7	7	7	7	2	3	3	1	3	2	3	3	3	3	3
1	1	1	2	3	7	1	2	1	1	3	3	3	3	7	7	7	7	7	7	6	7	7	7	7	6	7	7	6	6	6	7	6	7	3	2	1	1	4	4	5	3	4	4	4	3	5	4	4	6
1	1	2	4	1	6	2	3	2	2	5	6	6	5	5	5	6	5	6	5	5	5	5	2	1	1	2	7	7	1	5	7	7	7	6	5	3	5	6	5	6	6	5	4	2	2	3	4	3	5
1	1	2	1	2	2	2	1	2	2	6	5	5	5	5	4	2	4	6	5	4	5	4	4	4	4	5	6	6	1	7	7	7	7	6	6	6	6	5	3	4	3	2	3	7	7	7	7	7	7
1	1	2	2	1	5	2	2	2	2	7	6	7	7	4	5	4	5	5	3	2	3	3	5	5	6	7	6	4	4	5	4	4	5	5	7	5	6	6	5	6	4	6	5	2	2	2	7	1	2
1	1	1	2	1	7	1	2	1	2	5	6	5	6	7	7	7	7	7	5	5	4	4	6	5	6	7	7	7	7	7	7	7	1	5	6	6	5	5	3	3	3	5	3	5	6	5	6	6	1
1	1	1	3	1	2	2	2	1	1	5	4	7	5	3	3	2	3	3	6	6	6	5	6	6	6	6	5	2	1	1	1	7	1	6	6	6	5	6	2	3	1	3	3	4	4	4	7	3	4
1	1	2	3	2	7	3	2	1	1	3	2	2	3	4	5	4	5	6	3	3	3	2	1	7	1	1	1	4	4	5	5	5	7	3	2	3	1	3	6	6	4	5	5	5	7	6	6	6	5
1	1	1	4	1	5	2	2	2	1	4	6	7	6	5	5	5	5	5	4	5	5	4	2	2	2	2	4	2	3	3	3	3	3	7	1	7	7	7	2	2	3	3	3	7	6	7	7	7	5
1	1	1	2	2	1	2	2	1	1	2	2	5	3	4	2	2	4	3	5	2	2	2	2	4	3	3	5	4	2	3	3	4	3	4	2	2	2	1	1	1	4	3	5	4	4	5	6	7	6
1	1	2	2	2	2	1	2	1	2	6	5	7	6	4	4	4	4	5	6	4	6	6	6	7	6	7	7	1	1	1	1	7	7	3	3	3	3	3	5	6	6	6	5	6	5	6	5	5	7
1	1	1	3	2	1	3	3	1	1	7	7	7	7	4	4	6	5	4	3	3	2	2	3	2	3	2	3	4	4	4	6	4	4	7	6	7	7	7	5	5	4	5	5	5	5	5	5	5	2
1	1	1	3	1	7	2	2	1	1	7	7	7	7	4	4	6	5	4	3	3	2	2	3	2	3	2	3	4	4	4	6	4	4	7	6	7	7	7	5	5	4	5	5	5	5	5	5	5	2
1	1	1	3	1	7	2	3	1	2	3	4	2	2	2	3	2	5	3	5	6	6	6	3	2	1	4	2	2	3	3	2	3	4	6	6	6	6	5	6	6	5	6	7	3	3	3	3	3	6
1	1	2	2	2	5	2	1	2	2	4	6	5	5	6	7	7	7	7	7	7	1	7	7	7	7	1	7	4	4	4	5	4	4	5	5	5	5	5	7	7	7	7	7	7	7	7	7	7	2
1	1	1	2	2	1	2	2	1	1	4	6	5	5	6	7	7	7	7	7	7	1	7	7	7	7	1	7	4	4	4	5	4	4	5	5	5	5	5	7	7	7	7	7	7	7	7	7	7	2
1	1	1	2	1	5	2	1	2	2	7	6	7	7	7	6	7	7	6	3	3	3	3	6	6	6	7	6	1	7	7	7	7	7	1	1	3	2	3	6	7	6	6	6	5	6	5	6	6	6
1	1	1	2	2	2	1	1	1	1	5	6	6	6	4	5	4	4	5	1	7	7	7	5	6	6	4	5	7	7	1	7	7	7	1	7	7	7	7	6	6	7	6	4	3	3	3	2	3	5
1	1	1	2	1	3	2	1	1	2	5	6	6	7	7	2	7	7	7	3	2	2	3	5	6	6	6	5	7	7	1	7	7	6	6	6	6	7	6	4	5	5	5	4	6	6	5	7	4	3
1	1	1	1	2	3	3	3	1	2	5	4	5	7	4	4	4	4	4	1	1	1	4	3	3	2	1	3	3	3	3	3	2	2	1	7	1	2	3	3	3	1	3	1	1	7	1	1	2	7
1	1	2	3	2	6	3	2	1	2	6	4	5	5	7	7	7	7	7	3	2	3	2	6	5	6	7	5	7	7	1	7	7	7	2	2	3	3	3	4	5	4	4	5	6	4	6	6	6	6
1	1	2	1	2	7	3	1	1	1	5	5	6	7	5	6	5	5	5	2	3	3	3	5	4	5	4	5	7	1	7	7	7	7	2	3	3	3	3	5	5	5	5	5	7	7	7	7	7	7
1	1	1	3	1	1	1	2	1	1	5	5	6	7	5	6	5	5	5	2	3	3	3	5	4	5	4	5	7	1	7	7	7	7	2	3	3	3	3	5	5	5	5	5	7	7	7	7	7	7
1	1	1	2	3	2	2	1	1	2	7	7	6	7	7	5	7	7	7	1	3	3	3	5	5	5	6	7	3	3	3	4	4	2	3	2	2	2	3	4	5	4	4	4	5	6	6	7	5	4
1	1	1	3	2	2	1	1	1	1	7	7	6	7	7	5	7	7	7	1	3	3	3	5	5	5	6	7	3	3	3	4	4	2	3	2	2	2	3	4	5	4	4	4	5	6	6	7	5	4
1	1	2	2	2	1	2	2	1	1	1	1	2	7	2	2	3	2	3	4	4	4	5	5	5	6	5	6	2	1	1	7	1	2	2	3	3	4	1	4	4	2	4	4	6	5	5	6	6	4
1	1	2	2	2	2	1	1	1	1	7	7	7	7	5	4	3	6	4	1	1	1	7	3	5	4	4	5	7	5	5	4	4	5	4	4	4	5	4	2	7	7	7	7	5	4	4	4	4	7
1	1	1	2	1	1	1	1	1	1	4	5	5	4	6	5	6	6	7	7	7	7	7	1	7	2	2	1	7	7	7	7	7	1	5	3	5	4	4	4	4	4	4	4	3	4	4	7	5	6
1	1	2	2	3	8	1	2	1	2	7	7	7	7	7	7	6	7	7	1	1	2	2	4	6	5	4	4	4	4	4	5	4	4	1	3	1	1	7	5	6	6	6	6	4	5	4	5	5	5
1	1	1	2	1	5	2	1	1	1	6	5	5	5	5	5	4	6	6	3	2	3	3	6	7	7	7	7	2	1	3	4	4	2	5	6	5	5	5	7	7	7	2	7	7	7	1	7	7	5
1	1	2	3	1	8	3	2	1	1	6	7	7	7	1	2	2	2	2	1	2	1	1	2	3	3	3	2	3	7	1	1	2	1	2	3	2	1	2	5	6	6	4	5	3	2	3	2	2	2
1	1	2	4	1	5	3	2	2	1	1	7	1	1	5	6	4	4	4	5	4	4	4	4	5	3	5	3	3	5	4	5	5	4	1	2	1	7	1	2	4	2	4	2	5	6	6	4	5	1
1	1	1	2	2	1	2	2	1	1	5	5	6	5	3	3	3	3	3	1	3	1	3	5	6	5	6	5	5	5	6	5	6	5	1	2	3	3	2	3	5	4	5	4	2	3	2	2	3	7
1	1	1	2	2	1	2	2	1	1	6	6	5	5	5	6	6	7	5	3	5	6	7	5	6	5	4	5	7	6	6	2	7	7	2	3	2	2	2	1	7	1	2	1	3	6	4	4	5	4
1	1	2	4	1	8	3	1	1	1	3	2	3	3	2	1	1	1	7	1	2	1	3	1	2	1	2	7	5	4	4	4	5	5	2	2	2	4	3	3	2	3	2	3	1	1	7	2	1	5
1	1	2	2	1	1	2	2	1	1	5	5	5	5	6	5	5	6	5	3	3	3	3	5	6	6	5	5	2	1	1	7	2	1	5	4	4	5	5	2	2	1	7	2	1	1	2	3	7	4
1	1	2	2	2	3	2	2	1	1	7	7	7	7	1	7	7	7	7	1	7	7	7	4	4	4	4	4	7	7	6	3	7	7	4	4	4	4	4	7	7	7	1	7	7	6	7	7	7	6
1	1	2	2	3	5	2	1	1	2	2	1	2	1	4	7	5	7	4	5	6	6	6	6	6	6	5	5	3	3	2	3	2	3	3	3	3	3	3	6	7	7	7	7	5	6	5	6	5	1
1	1	2	1	1	3	3	1	1	1	7	7	7	7	2	2	2	3	4	2	1	2	2	3	3	3	3	3	2	1	7	3	1	2	2	3	2	3	3	4	5	4	4	6	1	1	1	1	7	2
1	1	1	2	3	7	2	1	2	2	6	5	4	6	6	7	7	7	7	3	3	3	4	7	7	2	7	7	2	2	2	1	3	3	4	4	4	4	5	5	6	2	5	6	5	6	6	7	6	7
1	1	1	2	1	6	3	2	1	2	6	3	3	7	3	4	3	3	3	1	7	7	7	7	6	5	6	6	1	3	1	4	3	3	4	3	4	5	4	7	7	1	7	7	5	5	6	5	6	6
1	1	2	2	1	1	1	2	1	1	6	6	7	7	4	5	4	6	5	3	3	2	3	7	6	5	6	6	2	1	7	1	1	2	4	4	5	4	4	6	5	6	5	6	6	6	6	5	6	7
1	1	1	3	1	5	2	1	1	2	5	6	6	6	6	7	7	7	7	6	6	6	6	3	3	2	2	2	3	2	3	2	7	1	7	1	7	7	7	4	4	5	5	5	5	6	5	6	5	6
1	1	2	1	3	6	1	3	1	1	2	2	2	3	1	1	7	2	2	2	2	2	4	3	2	1	4	3	3	1	2	2	3	3	5	5	6	5	7	6	5	5	6	5	1	7	2	2	2	5
1	1	2	1	1	6	2	1	1	2	6	6	7	7	3	2	2	2	3	1	7	7	7	5	5	4	5	4	6	5	5	6	2	7	3	3	2	4	2	6	5	5	6	5	4	4	5	4	4	7
1	1	2	3	1	5	2	2	1	2	4	4	6	4	3	5	4	6	6	5	5	5	7	4	5	4	6	5	6	6	6	6	6	6	5	7	5	6	6	1	2	1	1	7	2	7	1	2	2	3
1	1	1	3	1	2	2	2	2	1	1	1	2	5	2	3	2	3	3	3	3	3	3	1	2	7	1	1	5	6	6	6	5	5	3	3	2	3	3	2	2	7	3	1	5	6	5	5	6	2
1	1	2	4	1	4	1	1	1	1	7	7	7	7	6	7	7	7	7	3	3	3	3	3	3	3	4	3	2	3	2	4	1	3	4	4	4	4	4	3	3	3	2	3	6	6	6	6	7	7
1	1	2	2	2	7	2	2	1	1	6	7	7	7	7	7	7	2	7	6	6	6	5	6	5	5	6	4	7	7	7	7	1	7	7	2	7	7	7	2	3	2	3	2	4	3	6	5	6	4
1	1	2	4	1	6	2	3	2	1	7	7	7	7	7	7	7	7	2	5	5	4	4	4	5	6	6	6	3	2	2	2	3	3	5	4	5	5	7	3	3	2	3	3	2	2	1	2	3	6
1	1	1	2	2	4	2	2	1	2	1	1	4	3	5	5	4	4	4	4	4	6	4	7	7	2	7	7	5	4	4	4	4	4	7	7	7	3	7	1	1	7	1	2	3	4	3	2	3	6
1	1	1	3	1	8	2	2	2	2	3	5	4	5	7	1	1	1	1	2	1	3	4	2	1	3	2	3	3	3	1	3	3	1	1	1	1	2	7	7	2	1	2	3	2	3	3	3	2	2
1	1	1	3	1	4	2	1	1	2	6	7	7	7	3	3	3	3	3	3	5	5	4	4	4	4	6	5	1	1	1	1	3	7	6	7	7	7	7	1	3	3	3	4	6	6	4	6	6	6
1	1	1	4	1	6	1	1	1	2	1	3	3	3	2	3	2	3	1	2	1	3	3	7	1	2	3	1	1	1	1	1	2	7	7	1	1	1	2	1	3	2	3	2	6	7	6	5	6	2
1	1	1	1	1	6	2	1	2	1	6	5	5	6	2	2	7	1	2	5	6	6	6	5	5	4	5	5	6	2	2	1	2	2	3	2	3	5	3	3	2	3	3	1	7	7	7	7	7	4
1	1	2	2	1	1	1	2	1	1	1	2	1	1	3	3	3	1	2	3	3	3	3	2	2	2	4	2	1	6	3	2	2	1	3	2	2	3	1	3	2	2	4	2	7	6	6	7	7	6
1	1	1	1	2	6	2	2	1	2	6	6	5	7	6	6	6	6	6	2	2	1	2	3	3	2	4	2	2	5	7	7	7	7	5	5	5	7	6	7	1	7	7	7	5	4	4	5	5	6
1	1	2	3	1	7	1	1	1	1	5	5	5	6	7	7	7	2	7	5	5	6	5	7	6	7	7	7	1	7	1	7	1	1	7	7	7	7	1	4	3	6	5	5	5	5	6	6	6	6
1	1	2	2	2	7	1	2	1	2	4	5	2	4	1	3	3	1	4	2	2	5	3	3	4	3	1	5	3	4	3	4	2	5	3	2	5	4	1	5	3	2	5	4	2	3	6	5	6	7
1	1	2	4	1	7	2	3	2	2	7	7	7	7	2	1	3	3	3	3	1	3	2	3	3	2	5	4	6	6	6	6	7	6	4	4	5	6	5	2	1	3	3	2	2	3	3	2	3	3
1	1	2	2	1	7	2	1	1	2	6	5	6	6	6	6	6	5	5	3	3	3	3	3	1	2	5	3	3	3	3	2	2	3	1	1	7	1	1	4	3	3	3	2	6	6	7	7	7	5
1	1	2	2	3	3	1	2	2	1	4	3	3	5	3	3	2	3	2	5	5	4	5	4	3	4	3	4	7	5	6	6	6	6	2	1	3	1	4	2	2	1	2	4	7	7	6	7	7	1
1	1	2	2	1	1	2	2	1	1	1	3	3	2	7	6	7	7	7	4	4	4	6	5	4	3	5	4	6	5	6	6	5	5	3	3	2	3	3	7	1	7	7	7	5	5	5	5	6	1
1	1	1	3	1	1	1	2	2	2	5	5	6	5	5	3	5	7	6	6	6	5	7	7	7	7	7	7	2	1	1	7	1	1	7	7	7	7	6	2	3	2	3	3	5	5	5	6	4	5
1	1	1	2	1	1	2	1	1	2	1	3	2	3	6	5	6	6	7	3	3	3	3	5	4	4	4	4	1	7	1	2	2	1	2	1	1	2	3	5	5	4	6	6	1	2	1	2	7	1
1	1	2	3	1	4	1	2	1	1	5	6	6	7	6	6	6	6	6	5	6	6	5	5	3	5	6	5	1	1	7	1	1	2	5	6	5	6	6	1	7	7	7	7	7	7	7	7	2	7
1	1	2	3	1	2	2	2	1	1	3	3	3	2	1	3	2	3	2	6	5	5	7	1	3	3	3	3	3	1	3	7	2	1	5	6	5	6	5	2	1	3	2	4	7	7	7	7	1	5
1	1	2	2	2	1	2	2	1	1	6	7	6	6	6	6	4	6	6	1	1	1	7	4	5	6	6	5	7	7	1	7	7	7	2	2	1	4	2	6	6	6	7	7	5	5	5	5	6	3
1	1	2	4	1	3	1	3	2	2	5	5	5	5	7	7	7	7	1	5	4	5	5	6	7	6	6	6	1	2	2	3	7	1	7	7	3	7	7	4	5	4	4	5	6	7	6	5	5	4
1	1	2	2	3	6	3	2	1	1	5	5	5	5	7	7	7	7	1	5	4	5	5	6	7	6	6	6	1	2	2	3	7	1	7	7	3	7	7	4	5	4	4	5	6	7	6	5	5	4
1	1	2	3	2	4	3	3	1	1	5	5	5	5	7	7	7	7	1	5	4	5	5	6	7	6	6	6	1	2	2	3	7	1	7	7	3	7	7	4	5	4	4	5	6	7	6	5	5	4
1	1	1	4	1	7	2	2	2	1	2	2	3	2	3	5	4	4	4	7	1	1	1	1	3	3	3	2	2	3	2	3	1	3	2	2	1	7	2	5	6	5	5	4	7	7	7	3	7	1
1	1	2	4	1	1	2	3	1	1	7	7	6	7	4	6	6	4	6	3	2	4	4	4	5	4	4	5	1	2	7	2	1	3	2	2	1	7	1	5	4	5	5	4	7	7	6	7	7	3
1	1	2	2	2	1	2	2	1	2	5	4	5	6	3	3	2	2	2	7	7	1	7	7	7	6	7	7	5	3	4	4	3	4	7	7	7	1	7	5	5	4	6	6	7	7	7	7	7	1
1	1	2	3	1	2	1	1	1	1	7	7	7	7	2	3	2	1	3	7	6	7	7	4	2	3	3	4	5	6	6	5	6	6	3	3	3	4	4	2	1	2	3	3	5	4	5	6	5	2
1	1	1	2	1	4	1	1	1	2	5	5	6	6	7	7	7	7	7	3	2	3	3	4	6	6	7	5	1	2	1	7	1	1	6	6	6	6	7	6	7	7	7	7	5	6	6	6	5	7
1	1	2	4	1	3	1	1	2	1	5	6	6	5	7	7	7	7	1	7	1	1	2	1	7	7	7	7	7	6	1	7	6	7	6	6	4	5	5	7	7	1	7	7	5	4	5	5	5	6
1	1	1	2	2	1	2	2	1	1	4	1	3	3	5	5	4	5	6	1	1	1	2	6	6	6	7	6	6	6	5	5	6	7	2	2	7	1	2	7	7	7	1	7	4	4	5	4	5	5
1	1	2	2	2	1	1	2	1	1	7	7	7	7	3	3	3	4	3	7	6	7	7	3	3	2	2	3	1	2	3	4	3	3	6	6	4	6	6	2	7	7	7	7	7	7	7	7	2	4
1	1	1	3	1	1	1	2	2	1	7	6	7	7	5	5	6	6	5	2	2	2	3	4	3	3	5	5	6	7	1	7	7	7	3	4	3	4	2	4	4	4	4	5	1	7	7	7	7	7
1	1	1	2	3	5	3	2	2	2	7	6	7	7	5	5	6	6	5	2	2	2	3	4	3	3	5	5	6	7	1	7	7	7	3	4	3	4	2	4	4	4	4	5	1	7	7	7	7	7
1	1	1	1	2	2	1	1	2	2	6	6	7	7	5	5	6	6	5	1	2	1	2	2	2	3	2	3	7	1	1	1	1	7	1	1	7	1	2	5	4	4	4	4	6	5	5	5	5	4
1	1	2	3	1	5	1	2	2	1	7	7	7	7	3	3	3	3	2	6	6	7	5	6	6	6	7	6	1	1	1	3	7	1	7	7	7	3	7	4	4	4	5	4	6	7	7	7	7	4
1	1	1	1	3	4	2	2	2	1	1	2	2	4	1	1	2	1	7	4	4	4	4	2	2	3	1	3	6	7	1	1	1	2	7	1	1	3	2	4	5	6	5	5	4	4	4	5	4	2
1	1	2	1	2	2	1	1	2	1	7	7	7	7	3	3	3	3	2	6	6	7	5	6	6	6	7	6	1	1	1	3	7	1	7	7	7	3	7	4	4	4	5	4	6	7	7	7	7	4
1	1	2	1	1	7	2	1	2	2	5	5	7	6	1	1	7	1	1	3	3	3	4	7	1	2	1	2	7	1	1	1	2	3	5	3	4	4	4	7	1	1	1	1	3	5	3	4	5	4
1	1	1	3	1	7	1	2	2	2	7	6	7	7	6	7	5	7	7	7	7	7	7	6	6	6	7	7	1	7	2	1	1	2	2	2	3	2	2	4	5	3	5	4	5	6	5	5	5	7
1	1	1	3	2	4	1	1	2	1	1	2	2	1	6	5	5	6	5	3	1	2	3	3	2	1	3	3	7	7	7	7	7	1	6	6	6	6	6	5	6	6	6	7	7	7	6	7	7	3
1	1	2	3	1	7	1	1	1	1	1	1	1	1	1	1	1	1	1	1	1	1	1	1	1	1	1	1	1	1	1	1	1	1	1	1	1	1	1	1	1	1	1	1	1	1	7	7	6	6
1	1	1	3	1	4	3	2	2	1	1	3	3	3	6	4	4	4	4	6	6	5	7	6	6	6	5	6	5	5	4	4	4	5	1	1	1	2	7	7	7	6	7	7	3	2	3	2	2	1
1	1	1	4	1	2	1	1	1	2	3	2	2	4	1	2	1	7	2	1	1	7	1	1	1	1	1	7	7	1	1	1	1	2	4	4	4	4	5	2	3	1	7	1	3	2	2	2	4	7
1	1	2	1	3	2	3	3	2	1	7	7	7	7	1	7	7	7	7	3	1	3	2	5	6	3	5	6	3	2	3	1	3	3	3	1	3	2	3	5	6	5	6	6	3	4	4	4	4	7
1	1	2	3	1	4	2	1	2	1	2	3	2	3	1	7	1	1	2	7	6	6	6	5	6	5	5	5	5	5	6	6	6	6	6	5	5	6	6	2	3	4	3	3	1	1	1	7	3	1
1	1	1	2	2	2	2	1	1	1	1	1	1	1	1	1	1	1	1	1	1	1	1	1	1	1	1	1	1	1	1	1	1	1	1	1	1	1	1	1	1	1	1	1	1	1	6	6	6	5
1	1	2	4	1	4	3	1	1	2	2	2	4	1	4	4	5	5	5	4	3	2	3	2	3	3	3	3	3	2	2	1	3	3	7	2	1	3	1	7	6	6	6	7	7	7	7	7	1	7
1	1	2	2	3	2	2	2	1	1	7	7	7	7	3	2	2	3	2	7	7	7	7	3	2	2	3	3	2	1	7	1	2	1	1	2	3	2	3	6	4	6	6	6	6	7	5	6	4	5
1	1	2	2	1	1	2	1	1	1	7	7	7	7	1	1	7	3	1	4	3	4	4	1	1	1	7	2	3	3	2	2	3	1	3	7	7	7	7	5	5	4	4	4	1	1	7	2	2	5
1	1	1	2	3	3	1	1	1	2	4	6	5	6	4	6	4	5	5	1	1	1	2	1	2	1	7	1	2	2	1	2	1	7	1	1	7	1	1	3	2	1	2	3	7	5	6	6	6	4
1	1	1	2	2	1	1	1	1	1	6	7	7	7	5	5	5	6	6	7	7	1	7	7	7	7	2	7	7	7	7	1	7	7	7	7	7	7	1	5	7	7	7	7	1	7	7	7	7	1
1	1	1	2	2	5	3	1	1	1	6	7	7	7	5	5	5	6	6	7	7	1	7	7	7	7	2	7	7	7	7	1	7	7	7	7	7	7	1	5	7	7	7	7	1	7	7	7	7	1
1	1	2	1	4	2	2	3	2	2	2	1	2	1	2	2	1	2	3	4	5	4	4	2	1	7	2	1	1	1	7	1	1	6	1	2	7	2	1	1	2	7	2	1	2	1	7	2	1	4
1	1	2	4	1	2	1	2	1	2	2	3	3	2	7	7	7	7	7	1	1	2	1	3	4	3	3	3	1	2	3	7	3	1	4	5	6	7	5	2	7	2	3	1	6	7	7	7	7	6
[truncated: 19 more columns]
